# Supplementary material for: EGFR inhibits TNF-α-mediated pathway by phosphorylating TNFR1 at tyrosine 360 and 401
Source: Cell Death Differ. 2024 May 24;31(10):1318–32. doi: 10.1038/s41418-024-01316-3 (PMC11445491; doi:10.1038/s41418-024-01316-3)
Supplement: Supplementary file 2 — Table S1 [file 41418_2024_1316_MOESM2_ESM.xlsx]

## Sheet: raw(filtered)
Gene	Cont_rep1	Cont_rep2	TNFa_rep1	TNFa_rep2	EGF_rep1	EGF_rep2	TNF/EGF_rep1	TNF/EGF_rep2
A4GALT	8.09373	8.93439	9.12034	8.11653	8.4899	7.90592	8.66868	7.68015
AAAS	31.4422	33.2589	32.3967	32.1546	28.9794	31.1723	34.9264	34.701
AACS	9.9121	10.1761	9.93901	9.17701	9.95197	9.2059	9.7364	9.92599
AAED1	13.4985	12.1263	13.1048	11.2299	12.9431	10.151	12.4885	12.6048
AAGAB	25.2687	22.4632	22.5784	25.3849	25.9499	22.934	21.5795	21.6977
AAK1	3.57409	3.41568	3.36404	3.30377	3.22847	3.70326	3.42711	3.47107
AAMP	33.5363	32.9023	30.6229	28.6255	31.1809	27.7683	35.4123	32.1879
AAR2	18.8874	17.4206	16.5366	17.1277	16.322	16.6698	17.8079	18.3887
AARS	79.0683	83.4352	82.2497	82.1823	81.0364	82.9885	76.8167	80.2864
AARS2	7.50336	7.95711	7.60577	7.67363	7.011	7.72064	7.80632	6.89569
AARSD1	19.982	21.5778	22.1211	21.7498	19.9935	24.6114	19.6213	20.7763
AASDH	2.97686	3.06878	2.94354	2.91808	3.23448	3.56714	3.41239	2.85945
AASDHPPT	21.5674	19.3651	19.9351	20.506	19.1514	19.7297	18.9806	20.1852
AATF	49.9686	48.895	52.5446	51.3373	51.3636	49.3303	50.6658	51.3944
AATK	1.56808	1.27285	1.18188	1.08662	1.27392	1.07491	1.73727	1.15046
ABCA2	11.1479	11.4262	10.8849	11.9138	10.7298	11.2532	12.6274	11.9946
ABCA5	3.00178	2.31668	2.38607	2.39686	2.52329	2.24319	2.69071	2.18319
ABCA7	4.9249	5.09887	4.65881	5.90478	4.55171	4.99423	5.37427	5.20463
ABCB10	9.3128	8.87945	8.43835	8.7255	8.61351	8.32222	8.45797	8.35418
ABCB6	7.52889	9.01332	8.07785	8.31204	7.29658	8.04253	8.7355	7.52825
ABCB7	20.7156	18.6393	19.8706	18.9405	18.5885	19.9993	19.5771	18.0793
ABCB8	5.35254	5.04646	4.05073	4.75314	5.3002	4.51168	4.60291	4.71644
ABCB9	1.63771	1.88983	1.8003	1.76751	1.41918	1.84694	2.06155	1.54198
ABCC1	9.57905	11.2712	9.88008	10.0212	9.9044	10.1081	10.4345	9.68652
ABCC10	1.88727	1.79983	1.82642	1.78348	1.34787	1.31493	2.05682	1.98734
ABCC2	31.5084	31.0551	31.2969	30.8202	30.6762	29.7759	32.7181	31.3912
ABCC3	2.51747	1.67391	1.76805	1.90547	1.55782	2.28437	1.95834	2.57609
ABCC4	19.7207	19.5615	18.9302	17.9949	18.9223	20.0151	18.0439	18.096
ABCC5	7.96058	7.83802	9.63842	8.30391	8.80562	7.29177	8.23725	8.48496
ABCD1	15.0317	15.8689	16.4099	16.9696	15.7204	14.6972	17.4721	16.5085
ABCD3	53.1225	48.9336	48.9337	49.4956	48.7693	52.6431	46.3451	48.8543
ABCD4	1.89329	1.91841	1.40686	1.528	1.27476	1.26637	1.3983	1.46484
ABCE1	31.5968	30.2253	31.9247	30.1757	32.0566	30.8131	26.5999	30.6339
ABCF1	8.62288	8.68134	8.31273	8.12922	8.21481	8.30419	8.58857	8.47062
ABCF2	52.9187	53.3971	50.5004	53.099	53.7286	51.7658	56.78	57.3503
ABCF3	25.9653	26.0657	25.5401	25.1399	24.024	22.6336	28.211	27.5839
ABCG2	27.7337	27.769	28.4214	28.1336	27.8226	27.6862	26.9726	27.988
ABHD10	16.2607	15.4708	14.7998	16.4843	12.7829	14.9157	14.632	14.72
ABHD11	4.31543	3.44666	4.54102	3.24152	4.37047	3.66489	3.17664	5.18696
ABHD12	12.3036	14.9141	13.8072	13.771	12.6197	12.4484	15.4538	14.6544
ABHD13	2.87565	2.94677	2.85339	2.96312	2.93836	2.88182	2.43295	2.87792
ABHD14A	4.90126	3.64396	3.23138	2.78563	3.82191	3.23126	3.84357	4.2332
ABHD14B	15.4259	18.932	16.9696	18.9942	15.8033	14.3929	17.1341	16.9177
ABHD15	4.27367	3.3019	3.5494	3.85496	3.68019	3.57801	4.70024	3.86929
ABHD17A	8.60863	7.58612	8.06465	9.98129	8.05566	7.6061	9.87987	10.9065
ABHD17B	10.3385	9.20277	9.50269	9.56098	10.1609	9.95808	10.9888	10.4501
ABHD17C	17.3311	14.1822	16.0464	15.0266	17.1412	15.6247	17.1265	15.5952
ABHD18	2.4338	2.2968	2.08172	2.36017	2.19282	2.47199	2.7117	2.31435
ABHD2	5.70382	5.81052	5.75562	6.06951	5.97302	5.61149	6.09187	6.07154
ABHD3	11.8109	11.7355	12.0744	9.86923	11.3892	11.0518	12.033	10.9277
ABHD4	5.62939	5.48752	4.52511	5.2468	4.5851	3.74614	4.87053	5.10317
ABHD5	6.74458	6.64869	6.49483	5.95133	7.91312	6.92935	6.39799	6.24924
ABHD6	6.46435	6.93449	7.37071	7.95898	7.36249	6.89476	8.5965	7.12721
ABHD8	3.04336	2.87516	2.98495	3.2072	2.90211	2.39304	3.56426	2.74331
ABI1	13.4262	12.1339	12.983	12.473	13.0779	10.6629	12.3253	12.9174
ABI2	5.76228	5.58313	5.73538	5.54294	5.8617	6.08955	5.60403	5.51602
ABL1	17.8385	19.5097	18.1425	18.4592	17.6766	17.1123	20.6992	19.2569
ABL2	9.54119	8.86553	9.56428	9.023	9.72099	9.47909	10.0302	9.5979
ABLIM1	34.8953	35.0022	33.5592	34.0807	32.9575	33.6658	32.4768	32.8122
ABR	9.37339	10.1376	9.45988	8.66068	9.54953	9.9189	10.2915	10.0881
ABT1	11.3707	11.7266	11.4089	12.6934	11.7603	10.1648	13.5181	13.1296
ABTB1	1.05156	0.999116	1.22857	0.953628	0.973294	0.702696	1.41161	1.05708
ABTB2	10.1365	10.3293	10.628	10.6551	8.87865	10.1576	11.4498	10.8754
ACAA1	9.93474	9.48636	10.3675	9.57787	10.9132	10.7208	9.79651	10.4887
ACAA2	45.0986	44.3692	44.3928	44.8357	47.7677	44.2219	44.9433	43.2267
ACACA	13.8187	15.1943	13.3178	14.4949	13.5311	13.769	13.5544	14.1689
ACACB	1.32509	1.2533	1.24315	1.25621	1.13415	1.23721	1.18753	1.07802
ACAD10	3.24071	3.18943	3.24795	3.02145	2.67411	2.72589	3.17315	2.75742
ACAD11	3.00895	2.93106	2.70842	3.41551	2.45277	3.0511	3.31318	3.13453
ACAD8	5.55191	5.9732	5.22413	3.85792	5.03059	4.8703	4.47457	4.17836
ACAD9	26.9095	28.3479	25.0544	25.5635	22.5785	23.6923	26.0746	24.9521
ACADM	84.9821	88.5409	84.0951	85.0482	88.4093	86.8003	79.9935	79.907
ACADS	3.14379	3.19444	2.79958	3.884	2.96855	3.03624	3.17652	3.4955
ACADSB	2.54761	2.95826	2.72272	3.37262	3.12002	3.02131	2.6162	2.9277
ACADVL	86.3435	88.5612	83.9711	87.6179	86.9905	81.1307	90.6953	86.6293
ACAP2	11.0913	9.67184	10.8161	10.1698	10.1482	9.96325	9.46245	9.64373
ACAP3	3.8499	3.69855	3.96638	4.06821	3.73014	3.4776	4.97918	3.87014
ACAT1	54.6109	55.2535	52.6189	55.4786	52.9875	54.4282	46.2606	49.1167
ACBD3	30.6394	28.9978	28.967	30.6794	30.8295	29.3125	28.521	28.1848
ACBD4	1.05898	1.56116	1.21743	1.11066	0.758549	1.47413	1.09817	0.807508
ACBD5	15.0035	13.7331	15.0371	14.5306	14.8304	15.005	14.6794	15.8736
ACBD6	29.8113	27.5122	28.0842	29.6976	29.753	29.4453	28.2444	28.3841
ACD	7.18117	5.93093	6.48149	6.60655	7.15245	5.4594	7.26302	7.30536
ACER3	4.16647	4.08758	3.89874	3.99836	3.92067	4.31499	3.64436	3.81211
ACIN1	45.461	42.5198	43.0121	42.1247	45.5645	45.3077	44.6901	46.8805
ACKR3	7.5682	5.7962	7.16562	6.45647	7.15763	7.55161	8.75929	6.77802
ACLY	99.9846	101.397	97.3871	93.9673	98.915	93.9722	99.8756	96.1345
ACO1	19.0035	17.7595	17.3386	18.2904	17.4985	17.6026	19.3077	17.8797
ACO2	48.0048	59.0592	52.3381	56.7198	53.3369	53.7795	55.1228	55.312
ACOT1	5.01483	4.34367	4.40218	4.19742	4.98714	4.22974	4.3553	5.10301
ACOT11	1.26997	1.28639	1.41111	1.25703	1.08232	1.28001	1.22125	1.12057
ACOT13	11.2697	10.6141	11.0031	10.6622	11.4357	10.6185	10.5175	10.7102
ACOT2	9.42446	7.20949	7.28497	6.47155	7.54789	6.35392	7.71016	8.38757
ACOT7	16.0247	19.7966	17.6964	18.6447	15.6299	17.5087	17.6635	18.0172
ACOT8	7.01626	6.24486	7.1032	6.53925	7.61616	6.65247	7.01617	6.93645
ACOT9	35.7879	35.2049	34.3533	32.3974	34.6001	37.1793	32.7931	33.3438
ACOX1	6.85731	6.49938	6.04061	6.7867	6.35857	6.07756	6.03225	6.20427
ACOX3	0.830167	1.38034	1.32066	1.03056	0.547241	1.19433	1.50986	1.12461
ACP1	53.8332	48.555	46.6174	50.8192	50.91	50.1774	47.9996	49.6571
ACP2	14.6498	17.3661	14.2481	15.7649	14.3786	14.0732	15.8965	16.0915
ACSF2	4.27907	5.65317	5.3594	4.20098	4.15106	4.34633	4.4146	4.51797
ACSF3	7.36078	8.27967	7.7656	7.65419	8.09659	7.35447	8.36906	8.12798
ACSL3	36.123	38.5015	36.6269	36.4559	36.1734	38.2896	34.7277	35.6626
ACSL4	34.739	31.2807	33.3825	32.28	31.3638	32.711	31.5313	31.5981
ACSL5	4.19941	4.67873	3.86068	4.82724	4.30455	5.44892	4.17323	4.48714
ACSS2	3.04893	2.83481	3.16938	3.25871	2.60178	2.84536	3.53197	2.67464
ACTA2	1.52811	0.786588	0.81737	1.26621	0.879408	0.912485	0.728804	1.398
ACTB	2059.45	2044.44	2034.92	1977.12	2280.32	2114.21	2359.3	2232.83
ACTG1	1164.41	1157.44	1166.94	1181.71	1387.9	1265.75	1485.38	1336.14
ACTL6A	62.252	61.7283	57.4006	58.0404	60.782	62.277	57.1602	55.738
ACTL8	6.33893	6.28467	6.43405	7.08524	5.25012	6.43521	5.68089	5.94408
ACTN1	37.9086	37.7123	36.5323	36.1708	37.1512	34.5159	39.4329	39.4544
ACTN4	119.427	122.732	118.748	124.002	119.175	116.149	133.657	127.405
ACTR10	14.2833	14.508	14.5924	13.4197	14.241	12.989	14.4909	13.9481
ACTR1A	34.4649	31.841	33.6472	33.6408	32.0373	31.8218	35.7171	32.1884
ACTR1B	10.0649	10.9105	9.82901	9.46438	10.3655	9.73503	11.7417	11.1305
ACTR2	113.059	110.897	109.766	109.347	110.853	110.008	102.047	104.046
ACTR3	46.0413	42.0722	43.3617	43.3749	42.6066	42.6663	40.6758	40.367
ACTR3B	6.55055	7.43304	6.28457	6.99724	7.22036	7.19642	7.98055	6.43294
ACTR5	4.84387	4.28913	4.68382	4.525	4.71154	4.30853	5.52564	3.77708
ACTR6	18.9664	16.1245	17.9024	18.1874	18.505	18.4056	15.8317	16.5492
ACTR8	5.15846	5.57038	5.76119	4.98053	5.22962	5.1323	5.0083	4.77331
ACTRT3	2.17554	1.88905	2.21155	2.00153	2.29245	1.8601	2.02234	1.80923
ACVR1	2.64693	2.87975	2.96151	2.2995	3.52168	3.07015	3.38768	2.63397
ACVR1B	3.83846	4.15437	3.79128	4.35452	3.52647	4.35849	4.03112	4.15695
ACVR2A	0.981164	1.81	1.6082	0.903191	1.46656	1.57379	1.54697	1.17996
ACVR2B	1.51623	1.84233	1.77846	1.98943	1.94407	2.37246	1.80307	2.08166
ACY1	8.58201	7.29621	8.72258	7.78036	8.01729	8.03725	8.19472	8.51817
ACYP1	5.7523	4.88829	4.66166	6.85268	6.64453	4.76274	3.39628	4.70784
ACYP2	1.98906	2.27597	3.02744	1.98345	1.9177	1.99027	2.72291	2.13438
ADA	12.7789	13.6204	13.4052	14.5965	12.9948	12.607	12.2167	14.526
ADAL	4.6564	5.11005	4.96075	5.05393	4.16117	6.59182	4.5271	4.09929
ADAM10	28.9771	26.7373	26.2059	27.6871	26.5023	26.9097	26.1383	25.8033
ADAM15	57.4845	59.077	57.653	55.7191	53.115	50.2749	62.907	60.9559
ADAM17	8.44634	7.46422	8.46596	9.196	8.41177	8.42825	8.51855	8.71484
ADAM9	45.6546	45.4317	44.4125	46.1171	44.5746	46.5609	44.9463	43.3803
ADAMTS1	6.59383	5.10017	6.55965	6.40615	14.3511	14.1075	13.5915	13.9667
ADAMTS10	1.4581	1.563	1.7614	1.48595	1.51037	1.20431	1.90394	1.39402
ADAMTS4	1.08925	1.59238	1.52603	1.52061	1.85096	2.03401	2.22031	2.16109
ADAMTS5	3.47756	2.89303	3.3522	3.45917	3.92633	3.63948	3.8575	3.33034
ADAMTS6	1.26342	1.65605	1.02945	1.50684	1.11311	1.32026	1.17408	1.29787
ADAMTSL4	7.85213	8.61479	9.05487	10.1433	7.62055	8.73437	9.57919	8.66687
ADAMTSL5	5.60272	5.93814	5.17512	5.5344	6.35576	5.13044	6.76347	5.59624
ADAR	71.5678	72.185	71.4691	69.0786	65.2352	69.2481	71.5112	68.6262
ADARB1	25.3472	24.9518	20.8302	21.0623	22.4316	22.1524	25.7377	22.3138
ADARB2	1.9886	2.11651	1.88734	2.42287	2.07649	2.07	2.12298	2.0577
ADAT1	4.16501	4.96285	5.18604	4.15673	4.0702	4.13113	4.24583	4.76721
ADAT2	2.56932	2.39459	2.37064	2.45538	2.43328	2.78865	2.11142	2.40441
ADAT3	2.29467	2.44186	3.01044	2.48269	3.00709	2.02584	3.28308	3.34686
ADCK1	2.79501	2.63527	2.62499	3.12121	2.76979	2.86713	2.64259	3.04164
ADCK2	7.42679	7.49624	7.33084	7.76602	6.66328	7.16756	7.65053	8.38182
ADCY3	12.0687	11.1178	10.6162	12.1777	9.56649	10.688	12.5494	11.3732
ADCY6	6.97014	7.67731	6.65479	7.36589	6.69181	6.16751	7.48692	7.64578
ADCY7	2.35972	3.32134	2.33668	2.21742	2.46024	2.71047	2.23568	2.35908
ADCY9	12.0579	11.8014	11.8784	12.1649	11.5466	11.2449	13.1975	11.76
ADD1	18.2129	18.4086	17.3798	18.5533	18.4535	17.5381	18.3113	17.9879
ADD3	17.4827	17.0804	16.4645	16.3547	16.4008	15.9425	16.3456	16.8378
ADGRA3	10.6489	10.281	9.60795	10.2396	10.7819	10.1208	11.1551	10.3377
ADGRB2	1.33147	1.56014	1.40126	1.31627	1.15172	1.31697	1.37911	1.31444
ADGRD1	1.06915	1.58948	1.15802	1.15259	1.25794	1.4556	1.4641	1.41617
ADGRE2	2.42422	2.17508	2.09938	2.29875	2.30007	2.01816	2.17087	2.27143
ADGRE5	33.6493	33.9475	32.5869	33.3972	32.2051	32.3682	36.8036	34.4275
ADGRG1	15.6764	15.7737	15.3162	16.069	13.7124	14.2661	16.563	16.1798
ADGRG2	14.0163	12.4898	13.8773	13.3096	13.6187	14.3589	13.0419	13.4971
ADGRG6	13.7195	12.7284	13.4808	12.9539	12.5569	13.2162	12.3212	13.063
ADGRL1	8.61138	8.47075	7.75384	9.01099	8.15696	8.40459	9.86534	9.27503
ADH5	31.7205	29.0627	28.9307	32.4608	30.6596	31.5973	28.9628	29.0274
ADI1	55.5026	53.2846	51.3996	50.9246	53.4062	48.1418	52.3806	52.0672
ADIPOR1	69.6183	68.0642	67.5255	64.897	68.7528	66.5384	71.6169	68.3662
ADIPOR2	39.369	37.3014	40.0419	37.3041	37.8859	36.1153	40.6122	37.2671
ADIRF	2.91872	2.95028	3.86898	2.01048	2.57644	1.83833	1.69847	2.47277
ADK	31.8149	30.9761	29.5438	30.5377	30.3272	30.6699	30.2231	27.5301
ADM	17.3284	14.615	17.124	14.8681	16.726	14.4377	16.8428	16.2663
ADM5	1.57247	1.70517	1.92764	1.73604	2.16127	1.54975	2.48689	1.88064
ADNP	35.051	31.6667	33.2233	33.1732	32.4685	33.4202	32.5539	31.8328
ADNP2	6.61231	6.34029	6.75601	6.93928	7.64442	7.8737	7.19431	7.68791
ADO	5.14726	5.02837	5.11385	5.27385	5.78924	4.92593	4.87159	4.57195
ADPGK	19.8313	19.162	20.5216	19.9786	21.8291	19.026	18.4678	21.1303
ADPRHL1	1.41408	1.33999	0.812631	1.8512	1.70339	1.44219	1.13475	1.27868
ADPRHL2	8.86437	9.53416	10.1003	10.2709	9.88721	7.64366	10.482	8.98316
ADPRM	2.58308	3.35887	3.14414	2.02914	3.54035	3.08169	2.95127	3.17773
ADRM1	53.8848	57.2774	57.3987	54.1022	56.9842	48.9847	68.5785	63.614
ADSL	60.5818	57.2972	60.6357	59.9607	62.042	55.9349	58.8437	55.3575
ADSS	37.7819	34.0596	37.0773	36.4072	38.3732	36.2954	37.5007	36.9822
ADSSL1	2.35584	1.63337	1.64605	2.61919	2.42536	2.55965	2.29535	2.36822
AEBP2	18.0795	16.586	17.4871	17.6645	18.1611	17.8083	16.7812	16.4394
AEN	13.5655	14.2183	14.4521	13.0983	16.1087	15.5432	18.1038	16.7545
AES	127.589	127.216	133.629	123.855	125.704	115.736	142.706	137.089
AFAP1	20.6635	21.8686	20.7664	21.392	19.9139	20.4975	21.8038	21.8678
AFAP1L1	1.25196	1.51394	1.45098	0.933423	1.37119	1.183	1.47856	1.39375
AFF1	15.1096	14.9297	14.8312	15.392	14.2967	15.6885	14.3752	14.8874
AFF4	22.4674	21.8629	21.9703	22.4344	20.3725	22.2458	21.2525	22.7011
AFG3L2	39.6021	40.1824	39.899	39.1896	40.6438	40.0895	40.4533	38.3999
AFMID	7.30607	8.81601	8.56218	8.49725	8.45432	7.4224	10.0504	8.15132
AFTPH	12.6309	11.0971	11.6576	10.4705	12.6408	12.6483	12.5084	11.9377
AGA	2.43989	2.78076	2.57057	2.16253	2.76522	2.78787	2.41668	2.94577
AGAP1	3.80304	4.04118	4.39777	4.64485	3.84538	4.26103	4.22595	4.20895
AGAP3	14.7332	15.4293	15.2817	15.3455	15.7309	13.8089	19.231	16.2385
AGAP4	2.60805	2.99722	2.42326	2.6811	2.84314	2.92095	2.30758	2.77267
AGAP5	2.07641	2.00402	2.23156	2.38882	2.34979	2.28375	2.15164	2.64748
AGAP6	4.95852	5.80299	5.33084	5.59583	4.80869	5.35534	5.32053	5.10377
AGAP9	1.32445	1.31085	1.41837	1.25477	1.42521	1.35763	1.02931	1.30752
AGBL5	9.27161	8.53322	9.28758	9.62622	9.19232	9.21121	10.2588	9.33997
AGFG1	9.93121	9.05354	9.6739	9.87543	8.89417	9.51448	9.94147	9.55443
AGFG2	4.96445	3.54325	4.37846	3.74758	4.4061	3.08793	5.79642	5.0849
AGGF1	8.52391	8.55076	8.4417	8.75868	8.34527	8.75138	7.90284	8.08723
AGK	4.14482	4.78038	3.94277	4.84047	4.57182	4.60191	4.73508	4.38337
AGL	19.8752	19.7566	19.574	19.7011	18.4363	18.7222	18.2023	18.1169
AGMAT	4.65655	5.00287	5.45151	4.38816	4.89045	4.29262	4.97502	4.8703
AGO1	5.29777	4.58662	4.39387	4.75519	4.51497	4.31531	4.79549	4.65079
AGO2	14.3763	13.5905	13.5405	14.0815	13.6846	15.3112	14.6978	15.4332
AGO3	3.63663	4.45106	3.335	3.65942	4.11511	3.52513	3.83526	3.80461
AGPAT1	3.90554	3.64653	3.64951	3.61555	3.58463	3.37391	4.27777	3.75718
AGPAT2	27.7141	30.8583	31.1233	30.5883	29.7388	26.3228	33.6335	30.2343
AGPAT3	5.13367	5.50516	5.48576	5.53796	5.22826	5.26394	5.99635	5.35027
AGPAT5	9.57392	10.3408	8.98636	9.85928	10.16	9.93027	9.20045	10.1474
AGPS	14.2143	13.9368	13.4542	14.6422	13.6801	13.1248	12.5238	13.4273
AGR2	9.56788	10.7919	7.24399	9.45122	7.04296	9.01168	8.34458	10.3085
AGRN	15.0833	15.9896	15.4317	16.4199	14.5102	13.4879	18.61	16.7817
AGTPBP1	9.20821	8.37582	8.1133	8.70356	8.50958	8.69437	8.09677	8.74439
AGTRAP	6.81503	7.02989	7.89905	6.70322	7.71528	7.16472	8.52082	7.36562
AHCTF1	42.1511	40.4518	39.0432	41.3385	41.2655	43.4173	39.0831	40.7063
AHCY	112.659	114.45	118.071	115.534	109.63	110.438	114.884	114.977
AHCYL1	76.8206	74.9546	74.3386	72.1352	71.0926	71.0061	75.591	71.5556
AHCYL2	3.1501	3.36928	3.83194	3.32519	3.28376	3.36266	3.3839	3.28789
AHDC1	2.95361	2.17096	2.38787	2.34921	2.36087	2.24813	3.44004	2.83079
AHI1	10.876	9.5385	10.2427	9.66495	9.8426	9.0463	9.69667	9.45371
AHNAK	45.0069	46.8383	42.6592	42.9733	40.2898	42.3483	41.5209	42.0705
AHNAK2	4.30616	4.82815	3.98006	4.23764	3.87064	4.11538	4.38633	4.62855
AHR	12.0046	10.8451	11.768	11.093	12.3621	12.1289	12.3137	12.4003
AHRR	9.33019	9.64905	9.89288	10.7961	9.26528	10.5618	10.688	9.66495
AHSA1	112.834	110.371	104.095	97.4513	110.128	106.774	108.416	108.604
AIDA	25.7894	25.1057	23.8154	24.9788	25.233	26.5348	23.0889	23.8573
AIF1L	7.11668	7.2183	7.19234	6.54375	6.39636	6.42194	7.45559	7.22274
AIFM1	60.9793	62.5837	59.4622	61.7034	60.9403	62.3412	61.6717	60.1819
AIFM2	10.0792	9.97269	9.68794	9.69602	9.751	8.60373	10.9084	10.4965
AIG1	1.66678	1.31961	1.59379	1.68739	0.690786	1.93659	1.37823	1.92056
AIM1	6.05449	5.57964	5.5986	5.32194	5.70461	5.45447	5.22053	5.99708
AIMP1	32.3631	32.5703	29.7046	32.6874	32.2895	32.4715	29.6106	31.2613
AIMP2	47.3567	51.7389	47.5443	61.1841	55.6738	44.2754	48.7015	56.8847
AIP	12.5703	12.0434	10.4679	12.2041	12.9251	11.9823	15.0882	14.7896
AJUBA	10.9545	10.1868	12.1882	9.87058	9.88184	10.0449	12.4774	11.2358
AK1	13.527	13.6538	13.8455	13.7042	14.635	12.6067	15.3015	13.7639
AK2	150.85	177.696	166.581	147.329	160.445	152.551	156.732	158.046
AK3	10.648	9.52421	9.86613	9.87394	9.8218	10.741	10.0257	9.94956
AK4	3.67832	3.39693	3.21558	3.11704	2.91049	2.68307	2.88062	2.92103
AK6	49.2662	58.1209	64.2335	46.14	47.67	42.5027	61.2538	43.561
AK9	1.24698	1.35154	1.11614	1.49906	1.27417	1.68604	1.06665	1.0636
AKAP1	28.9924	27.2148	27.2379	26.6082	25.8342	26.7911	28.7817	27.7121
AKAP10	10.3589	8.931	10.697	9.6844	9.94331	10.5484	11.3549	9.52727
AKAP11	4.21685	4.14669	3.88071	4.2114	3.93804	4.38299	4.16186	3.93698
AKAP13	9.16444	9.27014	9.69787	9.33096	8.61465	9.54015	9.66009	9.32821
AKAP17A	4.65278	5.2044	4.89701	4.6475	5.33637	5.15826	5.36724	5.23317
AKAP2	10.8084	9.88469	10.2849	10.3246	11.1475	10.6975	10.429	9.93703
AKAP8	15.8502	15.4925	16.2638	16.2274	15.6398	15.37	16.7568	16.1083
AKAP8L	18.6876	18.9121	18.53	19.3893	19.7781	18.0457	21.2774	22.9592
AKAP9	8.4327	8.63385	7.9119	8.15617	8.56269	9.10677	7.62732	8.21065
AKIP1	22.4051	23.4751	24.2786	20.2205	20.5963	22.8684	21.3592	21.3319
AKIRIN1	38.7512	36.5075	36.0869	35.8182	41.1877	38.2589	41.751	40.0369
AKIRIN2	8.19209	8.20202	8.3849	8.58576	9.41707	9.278	10.6652	9.80491
AKNA	2.14054	2.64832	2.31559	2.14986	2.31341	2.22518	2.6561	2.31845
AKR1A1	27.0046	26.1294	25.5129	25.2281	28.3779	24.2723	27.2939	24.5214
AKR1B1	163.877	121.83	151.024	114.458	145.702	110.9	195.451	147.753
AKR7A2	5.29165	6.41937	6.2606	6.8108	6.02085	6.2809	6.39973	5.88942
AKT1	25.5037	26.2462	26.8552	24.9427	26.2845	24.0865	27.0465	26.8517
AKT1S1	53.8075	54.9347	54.7576	64.3861	53.1342	54.4157	61.4647	58.4058
AKT2	17.9034	17.2846	17.3855	16.7813	16.9331	14.7646	19.7369	18.2054
ALAD	7.85541	8.08522	7.57568	7.26812	7.57115	7.29249	7.65179	7.78056
ALAS1	31.2607	31.3685	33.8659	31.671	36.3431	32.3137	36.2337	38.2739
ALCAM	2.24709	1.70363	1.81836	1.71424	1.65793	1.77213	1.86349	1.80691
ALDH16A1	7.65974	7.42003	7.59998	8.3077	6.55865	7.5036	8.25243	9.11027
ALDH18A1	42.1762	43.8272	43.1042	45.0483	43.7969	42.65	44.7401	44.7496
ALDH1A3	10.7652	10.0822	9.73613	9.84878	8.77684	9.52855	10.8949	10.2829
ALDH1B1	20.3796	18.4304	19.3698	17.6781	20.4986	17.611	18.6705	18.1878
ALDH3A1	1.33072	1.79776	1.48355	1.69869	1.14728	1.83565	1.71433	1.59106
ALDH3A2	22.4978	22.5326	24.3794	24.1285	22.1461	22.0061	23.5625	23.7426
ALDH3B1	14.0131	15.1773	13.1207	15.4613	12.4305	13.2806	13.3398	12.7123
ALDH4A1	2.78836	3.28106	3.11015	3.66996	3.42721	2.81512	2.93827	3.31999
ALDH5A1	0.859594	1.23137	1.14755	1.41158	0.927323	1.32529	1.21863	1.2013
ALDH6A1	2.76354	3.12784	2.61791	3.39223	2.05166	2.55951	2.64535	2.64249
ALDH7A1	13.281	13.7755	13.533	13.7504	13.3121	13.5612	12.3132	12.3498
ALDH9A1	45.0841	42.4041	43.3534	42.7349	41.8033	42.6229	40.8389	41.5852
ALDOA	383.03	393.199	383.157	379.583	388.008	351.492	421.736	397.412
ALDOC	4.37458	3.9993	3.89252	3.73424	3.88818	3.8201	5.30415	3.86591
ALG1	9.11016	8.11135	9.00755	7.75151	8.25832	6.93331	7.84558	8.17136
ALG10	3.43436	3.00352	2.84874	2.92987	2.80711	3.16609	2.83918	2.79617
ALG10B	2.58037	2.24582	2.26323	2.72142	1.7638	2.22815	1.54434	1.95043
ALG11	3.03368	3.7479	3.0505	2.9905	3.1285	2.9588	2.48948	3.2177
ALG12	6.37372	7.23181	7.12738	7.83332	6.84295	7.06604	8.63943	8.07773
ALG13	8.75275	8.75869	8.4786	8.58749	9.4157	8.70723	8.04991	8.67327
ALG14	14.7112	16.3071	16.5771	16.8335	16.4706	15.6313	15.7934	17.2533
ALG2	10.0538	9.29645	9.01575	9.52423	9.93009	8.30756	10.1958	8.97756
ALG3	68.241	73.4016	70.4085	73.5055	66.843	65.7891	77.4575	72.9453
ALG5	18.7738	17.653	20.9347	19.869	20.3904	20.5442	16.7976	19.05
ALG6	9.36442	8.60083	8.81085	9.08879	8.16224	9.94435	7.7858	9.32149
ALG8	40.7183	38.6877	37.8567	36.8563	39.5566	38.6966	38.5345	36.7265
ALG9	5.37695	5.39432	5.18245	5.11927	5.47979	5.84191	5.55599	5.29568
ALKBH1	4.60056	4.67468	4.38048	4.26282	5.50884	4.37782	5.37893	5.29043
ALKBH2	20.5614	19.7847	20.0426	18.5204	20.7388	22.1027	22.4591	21.5372
ALKBH3	8.60657	8.69223	8.74904	8.81557	7.85986	8.67068	8.00048	8.01385
ALKBH4	4.76328	4.97831	4.73772	4.207	4.34132	4.0997	4.45535	4.79703
ALKBH5	19.4791	19.6904	21.0927	19.3882	21.046	18.4468	24.8175	23.2949
ALKBH6	4.83979	4.59099	4.80239	6.4836	5.63428	5.54596	4.71759	4.09074
ALKBH7	5.96783	5.0096	5.33426	6.33273	4.92869	4.42396	7.09545	5.70798
ALKBH8	4.45339	3.88139	4.14697	3.55733	4.27913	3.69074	3.50363	3.70862
ALMS1	3.89212	4.29733	3.78073	4.20086	3.64994	3.92859	3.90574	3.64301
ALPK2	4.5076	3.86703	4.07809	3.50684	4.07354	3.4172	5.03132	4.2989
ALPP	42.2898	33.3497	37.7276	28.4034	36.3992	26.8146	55.761	39.4871
ALPPL2	8.8554	7.11745	7.37286	5.57985	8.11747	4.97666	10.8062	7.81426
ALS2	2.28021	2.44153	2.24444	2.68879	3.04011	2.72774	2.56474	2.3587
ALS2CL	1.22725	1.50447	1.46533	1.25864	1.32906	1.21028	1.11815	0.956484
ALX3	1.74209	2.89663	3.06621	1.7536	1.94369	2.20063	2.36078	1.3111
ALYREF	83.7293	80.0788	85.4362	93.9891	93.2842	84.5111	101.128	98.2481
AMACR	5.23849	5.14118	5.13262	4.04833	4.90562	4.73255	5.09637	4.9803
AMBRA1	7.88615	8.35673	7.36051	7.42089	7.62836	7.59808	7.98828	7.61455
AMD1	65.1591	60.7586	58.8494	61.475	61.9727	63.11	64.2131	60.4778
AMDHD2	7.08885	7.0721	6.7983	7.72188	6.41041	7.04769	8.99629	7.25567
AMER1	3.34439	3.38731	2.96619	3.4915	3.03559	3.37685	3.7387	3.20662
AMFR	15.3344	13.8707	14.7538	14.7789	13.193	13.509	14.1948	14.8555
AMH	1.36643	1.31537	1.94494	1.90555	1.1574	1.3728	1.43879	1.24217
AMIGO1	1.15053	1.11593	1.22474	1.30196	0.727414	0.926518	0.802131	0.920006
AMIGO2	4.48033	4.50672	4.70166	4.86097	4.56572	4.68557	4.8465	4.79256
AMIGO3	1.03625	1.40973	1.51778	1.43006	1.86803	1.62965	2.02746	1.53673
AMMECR1	15.2982	15.267	15.3725	16.2783	14.4704	15.9003	14.5803	14.7916
AMMECR1L	12.2187	12.132	12.4608	11.7029	12.2356	12.4453	13.224	12.7487
AMN1	3.66586	2.95183	3.54214	2.40506	2.91788	2.76026	3.25649	3.4955
AMOTL1	12.6029	13.165	12.4869	12.9122	11.9579	12.7009	12.3626	11.9185
AMOTL2	10.0504	9.35162	10.1503	10.422	12.6915	12.4921	14.8831	13.8769
AMPD2	23.8416	21.6624	21.4952	20.0081	23.4111	18.2453	25.182	23.1637
AMY2B	1.85441	2.01713	1.5375	1.84584	1.9132	1.65162	1.90207	1.56981
AMZ2	21.2853	22.8477	22.0114	21.6386	24.1791	22.1379	20.9943	23.339
ANAPC1	32.8179	31.6038	31.671	30.9942	30.035	31.3728	30.9303	30.3635
ANAPC11	18.4594	16.8062	17.7579	18.7042	19.1817	16.9192	20.012	19.7592
ANAPC13	22.2584	21.3121	20.333	23.7382	19.4584	20.2706	21.7501	20.4234
ANAPC16	9.53623	12.1456	10.5441	11.3068	11.9897	9.87518	12.3559	11.8711
ANAPC2	12.2246	11.5819	12.1444	11.9678	12.0708	11.0629	14.0938	12.8666
ANAPC4	8.92918	9.93892	9.48539	9.79966	9.38371	9.76477	9.0008	9.62909
ANAPC5	66.4778	64.4332	66.5047	64.5197	63.8174	63.8638	61.1329	63.9097
ANAPC7	38.0321	34.2635	36.5667	36.184	35.8008	35.0316	36.6797	36.3401
ANG	1.4136	1.21132	0.700577	2.3076	1.67943	0.523347	1.18171	1.25128
ANGEL1	2.26846	2.21872	2.41862	2.24661	1.85988	1.91036	2.60892	2.49684
ANGEL2	9.54074	8.37382	8.26133	8.77347	8.80338	8.82224	9.47599	8.19198
ANGPT1	6.80792	7.17547	6.72991	6.63115	6.77502	6.90885	7.1159	7.40446
ANGPTL4	1.68748	1.83852	2.3318	2.30153	1.98578	1.86384	2.79009	1.73739
ANKEF1	4.94032	4.83442	5.01785	5.18333	4.93154	4.52553	5.10309	4.33352
ANKFY1	13.5156	13.8651	13.7463	13.7808	12.5045	13.6008	12.7244	12.1438
ANKH	14.4844	13.9219	13.5683	13.8299	13.6421	12.8959	14.3942	12.9445
ANKHD1	13.9763	12.0153	14.3242	12.3557	13.619	13.4312	13.7736	11.8288
ANKHD1-EIF4EBP3	6.76535	8.42186	6.10332	8.01408	6.37038	7.48485	6.20557	8.56598
ANKIB1	11.0746	11.4281	10.3974	10.868	11.0485	10.9772	11.7343	11.2615
ANKLE2	27.5551	24.2127	25.2074	23.5097	26.5976	24.5875	28.7562	25.8806
ANKMY1	1.32796	1.13288	1.02379	1.39148	1.24473	0.679873	1.12228	1.34424
ANKMY2	12.6745	12.8813	11.0752	11.7883	10.4571	11.7131	11.2316	11.0354
ANKRA2	0.457905	1.12393	1.01629	1.19162	1.39114	1.09259	1.22939	1.2554
ANKRD10	22.9718	21.8249	20.0778	22.5192	21.8503	21.6149	22.2116	21.7127
ANKRD11	23.745	25.451	24.1063	27.677	24.3097	25.2184	25.2622	25.5039
ANKRD12	2.75568	2.52595	2.42254	2.8292	2.68351	2.95198	2.82838	2.92897
ANKRD13A	8.49827	8.13298	7.12741	7.71171	8.33301	7.89266	8.64009	7.81134
ANKRD13B	13.9415	11.487	11.5214	12.8466	12.7957	12.5465	14.4283	13.9606
ANKRD13C	17.794	17.8868	18.4737	17.3012	18.1927	17.9562	18.3215	17.4864
ANKRD13D	2.42561	2.88542	2.83019	2.82669	2.20184	2.93402	3.5129	2.71544
ANKRD17	23.844	22.9462	23.8856	22.8992	23.1993	23.177	23.2486	23.1412
ANKRD18B	4.48079	5.02796	5.25166	5.31181	4.52807	5.11569	4.35302	4.85174
ANKRD26	3.56819	3.15216	3.56956	3.65526	3.61169	3.39362	2.90838	3.57595
ANKRD27	10.352	10.013	10.5013	10.4806	11.3887	10.5023	10.8224	10.8115
ANKRD28	14.7302	14.8618	13.834	14.5548	13.4091	14.0763	13.2037	13.9138
ANKRD29	2.45128	2.39327	1.97423	2.41302	2.24067	2.08463	2.10186	2.32897
ANKRD33B	2.11204	2.50726	2.11854	2.35537	2.02595	2.16221	2.23208	2.5333
ANKRD36	1.83	1.96104	1.91435	2.15181	1.66727	2.20247	1.76727	1.88086
ANKRD36B	1.339	1.39059	1.32915	1.53737	1.47015	1.43168	1.08046	1.20617
ANKRD39	6.50361	7.20916	6.18281	7.07605	6.50097	4.49798	7.19989	5.909
ANKRD40	12.6828	13.0355	12.7861	13.4865	12.7656	13.0591	13.312	13.9311
ANKRD42	3.5147	3.2233	3.29071	3.21013	2.70117	2.63369	3.85542	3.3422
ANKRD44	0.872352	1.00371	0.991208	0.902138	1.12973	0.974874	1.27194	0.904185
ANKRD46	5.82885	4.62939	4.42584	3.98743	5.54834	4.40526	5.37254	4.6165
ANKRD49	9.24281	10.5856	9.22441	10.8817	9.39048	9.37979	8.74227	7.65463
ANKRD50	5.73845	5.23278	5.54016	5.4775	5.6417	6.08873	5.27582	6.06166
ANKRD52	21.3716	21.0246	20.7188	20.1401	18.9504	19.3917	21.904	20.5197
ANKRD54	9.77502	8.78423	11.0512	8.58785	9.13971	8.62325	11.0265	10.3926
ANKRD9	1.28501	1.32268	1.53163	2.28002	1.42441	1.86158	2.61534	2.05509
ANKS1A	7.48253	7.07246	7.36693	7.60561	7.41963	6.56241	7.77462	7.33591
ANKS3	6.68059	6.66836	7.18685	6.52936	6.84953	6.1905	6.91093	6.4428
ANKS6	4.67123	4.45307	4.39734	4.97147	4.54279	4.32459	4.49709	4.13571
ANKZF1	6.59984	7.94375	8.81884	8.44336	7.94485	9.05653	6.95476	7.9728
ANLN	77.3493	71.3466	77.9372	77.7121	77.6393	75.1534	72.1207	73.7841
ANO10	10.1103	8.5124	9.19334	9.67301	9.03497	8.70051	10.0364	9.9899
ANO4	2.01341	2.01708	1.9631	2.12182	1.76424	1.92598	1.6229	1.89157
ANO6	19.7343	18.5477	19.7044	18.085	18.7654	18.3538	19.1568	19.9689
ANO8	2.17886	1.9212	2.41248	2.22326	2.20107	1.85112	2.58181	2.47089
ANP32A	96.5221	93.2903	93.8671	91.896	97.4242	93.3556	88.4647	87.8891
ANP32B	204.774	198.99	201.376	197.015	199.744	207.22	177.648	186.685
ANP32E	94.471	92.7105	94.3559	93.765	92.1376	93.9462	83.6541	89.6955
ANTXR1	56.5625	55.3358	53.3765	53.6652	60.7615	54.6378	63.4087	51.1068
ANXA1	143.428	134.327	145.547	134.435	150.849	138.961	133.86	135.92
ANXA11	55.7653	60.6709	55.137	53.4999	57.5101	52.5493	63.4621	58.8784
ANXA2	500.51	475.894	492.76	470.374	499.463	473.806	477.285	472.083
ANXA3	16.8922	15.1435	19.3867	14.2673	15.9165	14.9771	15.5012	13.7586
ANXA4	18.3415	20.1821	18.2804	20.3608	20.6199	18.0677	18.036	20.7108
ANXA5	201.684	199.709	207.093	192.293	203.259	192.783	203.075	196.208
ANXA6	38.0621	41.1898	38.2303	40.6835	38.6921	36.0704	40.2179	38.246
ANXA7	56.0828	57.2698	57.3611	55.5871	56.8707	55.6432	54.3837	54.3651
ANXA8	5.05227	4.5535	4.8487	4.54356	5.09873	4.24716	5.27326	4.72484
ANXA8L1	4.74983	4.77549	4.52082	4.87207	4.68196	4.48272	4.86189	4.50639
ANXA9	0.886011	1.02677	0.834247	0.844786	1.0185	1.10509	1.46493	1.23663
AOC2	1.44707	1.4018	1.00612	1.38666	1.03545	1.41814	1.53334	1.714
AOX1	1.32274	1.08441	1.37953	1.08004	1.29879	0.920545	1.3031	1.18112
AP1AR	11.4268	9.88818	10.9039	11.126	10.3098	11.2752	10.3775	10.8886
AP1B1	28.519	31.0837	30.1613	29.2448	28.3039	28.5611	31.6943	30.5189
AP1G1	25.656	24.4776	24.616	26.07	25.7401	25.2716	24.2875	24.1067
AP1G2	6.03531	6.25519	5.76758	8.2274	8.06972	5.66802	7.4607	4.94968
AP1M1	15.4918	14.9545	14.6185	16.0657	14.3234	14.8292	16.4312	16.2521
AP1M2	16.6601	15.1013	17.2797	14.8542	15.0302	14.9448	14.1658	15.3794
AP1S1	46.7824	47.8176	50.0562	45.4482	46.4289	44.8357	48.4648	47.8528
AP1S2	5.39331	4.61191	5.32003	4.8315	4.46384	3.67679	4.33466	3.82474
AP1S3	11.3077	10.8987	12.4964	12.2282	12.6107	11.1636	11.5572	12.5025
AP2A1	25.4136	26.4253	24.0894	26.8983	23.5056	26.0568	30.4712	24.5345
AP2A2	7.19017	8.2129	7.65024	7.69498	7.72729	8.13201	9.56895	8.31744
AP2B1	55.7281	59.6849	54.824	57.639	54.3052	58.6328	52.9033	53.7267
AP2M1	193.41	195.108	195.959	192.825	191.379	187.812	202.472	190.718
AP2S1	79.1637	77.8855	77.1241	81.6179	82.2141	75.7058	93.3193	88.824
AP3B1	30.0938	31.3042	28.8016	30.6337	28.574	30.3653	27.4282	28.4527
AP3D1	32.8187	32.7108	33.0429	33.2891	32.2518	31.8562	34.4755	31.2153
AP3M1	25.4075	24.8044	23.9163	25.3114	23.7055	24.4747	23.0762	22.8593
AP3M2	2.50603	2.7779	2.20151	2.9779	1.89119	2.07687	2.01796	1.73774
AP3S1	35.853	31.5358	35.8576	33.1849	35.7613	32.514	35.1111	32.7491
AP4B1	7.14641	6.75921	6.57451	6.44681	7.00436	6.703	6.23674	6.93161
AP4E1	6.54494	6.77388	5.91541	6.4005	5.83227	6.34347	6.0533	6.12887
AP5B1	6.22832	7.09609	6.8861	6.83117	6.5972	6.51849	7.50237	7.5252
AP5M1	8.20751	8.64797	7.62888	7.91571	8.29432	8.60808	7.97581	8.65426
AP5S1	4.55891	4.11362	4.53454	4.62021	4.25657	3.83531	4.66006	4.71962
AP5Z1	3.61014	3.05739	3.32227	4.04657	3.27629	2.92497	3.96853	3.65433
APAF1	5.04642	5.33006	5.13265	5.16769	5.22341	5.30478	5.51303	5.02101
APBA3	3.07099	2.77501	2.5352	2.69006	2.18714	2.37119	3.72336	2.7332
APBB1IP	1.74188	1.36645	1.23359	1.4497	1.20141	1.75841	1.16974	1.2343
APBB2	2.87769	2.92724	2.5754	2.86658	2.6982	2.65879	2.83772	3.02208
APC	11.8624	11.3385	10.9739	10.7102	11.5805	11.7419	11.9597	10.7989
APEH	35.4826	38.6811	36.6624	38.4125	36.2987	33.4087	39.1535	38.0813
APEX1	84.5699	91.5514	87.1535	86.0529	86.6025	86.5768	85.06	83.1846
APEX2	24.3169	23.7435	24.6641	22.7717	24.6621	22.7148	26.8075	27.3531
APH1A	41.0183	38.3219	43.9901	39.143	43.0669	38.9253	44.9071	45.0124
APH1B	1.25792	1.04932	1.33349	1.46092	1.23527	0.97451	1.20636	1.23319
API5	57.7378	53.7561	55.0815	56.2016	54.5984	54.8859	52.1015	53.5777
APIP	30.8065	24.5794	29.4552	27.8519	29.0323	32.1593	31.4681	29.2952
APITD1	9.36422	7.60814	8.32728	7.9193	7.70638	7.71689	6.45117	7.69219
APLP1	2.03433	2.47993	1.73942	2.34193	2.10537	2.00986	2.11464	2.49203
APLP2	95.3671	97.0872	94.5853	93.552	92.1452	93.4793	92.4914	95.5732
APMAP	25.3498	23.8347	23.5914	22.3108	22.896	22.6438	25.287	24.8212
APOBEC3B	13.3242	12.4965	12.1556	11.0387	13.4119	14.9673	14.9218	12.5414
APOBEC3C	16.4502	20.4891	14.7904	14.2288	17.3469	15.2038	17.2464	17.0898
APOL2	16.2939	16.9346	15.3215	14.5909	16.5852	15.8338	17.4598	14.5927
APOL6	3.24533	3.35031	3.59897	3.62272	2.781	3.51199	3.03667	2.66744
APOO	29.9519	29.5131	27.2737	28.7755	30.9485	28.4898	31.7973	30.2986
APOOL	6.42329	6.63007	6.02136	6.53446	6.76797	6.40978	5.97831	6.50792
APOPT1	13.2094	13.3679	13.0952	12.3445	13.3136	13.021	14.1489	12.8465
APP	103.556	102.617	101.342	97.4273	100.417	99.0455	101.125	100.524
APPBP2	4.76063	4.44704	4.5258	4.94733	4.63972	4.49695	4.66798	4.43378
APPL1	12.1323	11.241	11.5486	11.4659	11.0753	11.7245	11.6347	11.7052
APPL2	4.55132	4.41657	4.17333	4.61367	4.4406	4.47167	5.20885	3.8033
APRT	114.37	126.959	127.516	121.104	121.952	113.578	136.102	137.357
APTX	19.7192	20.2918	20.2719	19.1507	20.8514	21.0758	19.6015	17.1461
AQP3	93.5341	82.1641	88.6345	77.4692	85.2066	77.1786	96.1846	97.0372
AQR	19.3094	19.8637	20.1609	20.5361	19.14	20.6295	18.4384	19.1826
ARAF	24.5393	25.9259	24.865	22.3313	25.2621	24.0851	26.6544	21.4386
ARAP1	9.18435	9.85319	8.77353	9.8516	9.00017	8.86299	9.29881	10.3892
ARAP2	1.40154	1.58385	1.31965	1.30618	1.59019	1.81323	1.62211	1.40891
ARAP3	3.29774	3.55554	4.00263	3.66921	3.73163	3.2581	3.57677	3.44457
ARCN1	48.4809	49.9811	48.3798	49.3178	48.6427	48.8007	50.2908	47.4747
AREL1	6.34018	6.13227	5.55097	5.87424	5.70198	5.25034	5.39628	5.51917
ARF1	166.349	165.973	169.457	169.752	167.042	155.8	188.545	175.805
ARF3	60.8751	63.1872	63.7098	60.2339	58.6258	58.7563	65.1326	63.0733
ARF4	87.042	79.6505	80.3945	84.3243	87.0437	84.8895	84.8836	88.6448
ARF5	34.7247	37.0301	36.5894	34.8589	37.896	31.1144	42.6364	39.8347
ARF6	16.7158	15.8794	17.1083	17.395	17.4703	16.5701	17.5386	17.8146
ARFGAP1	16.3068	15.3956	17.3016	17.8287	17.7939	16.0471	18.8456	18.1049
ARFGAP2	14.5562	14.6079	14.1085	13.7101	13.0658	12.4922	13.3378	12.9616
ARFGAP3	12.1262	11.655	12.4431	12.5662	12.7422	12.2185	12.8989	13.1089
ARFGEF1	9.20433	8.99436	9.33249	9.49591	8.70346	8.87783	7.95389	8.57098
ARFGEF2	11.5103	12.7754	12.1644	12.062	11.3935	12.1956	11.0842	11.6013
ARFIP1	7.45285	7.31542	7.3877	7.70651	8.03391	8.04515	6.76181	7.10181
ARFIP2	25.3765	25.5432	26.816	24.0185	26.2756	22.9274	28.4717	27.5381
ARFRP1	6.55478	6.13615	6.37453	5.65816	5.42169	3.79445	6.12888	5.06948
ARG2	2.7094	2.84536	3.23226	2.66056	2.95015	3.16307	2.54017	2.64595
ARGLU1	36.6945	33.0545	34.5595	36.4137	36.5088	35.0725	37.0254	36.263
ARHGAP1	11.7692	12.8499	11.2606	11.9524	11.4052	11.0812	11.9982	12.2437
ARHGAP10	5.27992	4.71258	4.83993	4.85761	5.22865	4.55391	5.29333	4.15257
ARHGAP11A	25.8186	27.0658	26.1987	29.0919	27.937	29.7566	25.14	26.876
ARHGAP11B	11.0959	14.8844	13.0007	13.0046	14.1877	13.0939	13.21	11.8817
ARHGAP12	8.02083	8.02315	7.31467	7.9376	8.01237	8.18502	8.43471	7.48313
ARHGAP17	16.027	15.8457	16.2758	15.9708	16.0631	14.6388	16.8829	14.6125
ARHGAP18	9.89043	7.95942	8.24061	7.86184	8.54976	7.31575	9.83351	8.27571
ARHGAP19	6.0583	5.97394	5.83137	5.71735	5.19982	5.51319	5.36785	5.61122
ARHGAP21	43.8136	45.6732	42.0662	45.3756	40.9008	48.063	41.2239	41.8354
ARHGAP23	13.0829	13.2103	13.6621	14.2041	12.7537	13.3045	15.5165	14.7649
ARHGAP24	1.40358	1.25259	0.945826	1.39856	1.20064	1.6751	1.25007	1.14539
ARHGAP26	1.74516	1.84266	1.73516	1.66875	1.70599	1.68553	1.70206	1.46288
ARHGAP27	1.75894	1.46756	1.73037	1.75397	1.76106	1.73744	2.15563	1.73016
ARHGAP28	3.54696	3.00983	2.92771	2.64662	2.98068	2.98647	2.44694	2.86367
ARHGAP29	4.14378	3.83992	4.54165	4.41345	4.41897	4.18512	4.5015	4.20765
ARHGAP32	3.11662	3.04071	2.9286	2.75638	3.06407	3.1044	3.19783	2.78433
ARHGAP35	15.5647	16.0226	15.0461	14.8401	14.8914	14.918	15.989	15.1057
ARHGAP39	2.33502	2.6301	2.68717	2.77124	2.62934	2.45494	3.64516	2.8941
ARHGAP4	5.36776	5.47597	5.7097	5.92611	5.53125	5.05169	6.71581	5.39012
ARHGAP42	6.16075	5.2727	5.65542	6.05816	5.71499	5.81161	6.28859	5.57252
ARHGAP5	10.5407	10.0978	10.3596	10.3054	10.2129	10.847	10.3768	10.2583
ARHGDIA	125.955	136.522	130.698	143.326	134.271	127.98	148.124	140.92
ARHGDIB	2.12998	2.07486	1.85698	1.56769	1.55812	0.924048	1.72172	1.2387
ARHGEF1	13.5815	15.6181	14.4098	13.9235	15.1693	13.362	16.6528	15.2407
ARHGEF10	7.41024	6.37165	6.44895	7.08418	6.27561	6.66161	6.64313	6.9325
ARHGEF10L	1.87933	1.81613	1.60821	1.95068	1.7726	1.95465	1.34384	1.58242
ARHGEF11	6.72723	7.44685	7.45359	7.05438	6.83085	7.11838	7.49009	6.95697
ARHGEF12	21.2675	21.3261	20.3821	21.9465	19.3243	19.9479	20.8607	20.5992
ARHGEF16	6.30186	6.8517	6.77991	6.05105	5.07926	5.47311	7.05546	7.44489
ARHGEF17	3.32176	3.42589	3.33997	3.07183	3.00163	3.25821	3.47745	3.25316
ARHGEF18	7.11837	6.79629	6.50272	6.89798	6.12216	6.49331	6.88274	7.34573
ARHGEF19	3.85361	3.60662	3.45224	3.49019	3.20965	2.89063	3.32949	3.66088
ARHGEF2	18.1904	18.848	18.6377	19.1575	20.1186	19.4795	20.801	20.79
ARHGEF28	2.9423	2.47213	2.63411	2.78674	2.44366	2.48969	2.57754	2.35486
ARHGEF3	6.69779	5.69975	6.00475	5.97005	6.28986	6.33174	6.02751	6.89426
ARHGEF35	5.27107	4.96726	5.37183	4.72526	4.5073	5.77451	5.05022	4.79607
ARHGEF39	3.75698	5.075	4.09148	4.26658	4.33843	4.21145	3.84995	3.76612
ARHGEF4	4.1348	4.50404	4.03557	4.22145	4.00939	3.98225	4.52207	4.56529
ARHGEF40	1.44592	0.9863	1.26582	1.39303	1.10437	1.20603	0.879081	1.36946
ARHGEF5	7.86686	8.02322	8.1948	7.01756	8.04392	7.94377	8.17054	8.07725
ARHGEF7	11.2951	10.5695	11.0861	11.0743	10.8675	10.9191	11.3796	11.5709
ARHGEF9	2.64543	3.13262	2.13587	2.33922	2.32716	2.32403	2.00285	2.16126
ARID1A	9.45894	10.8599	9.22181	9.34451	9.54211	10.7099	10.7514	10.1231
ARID1B	5.87241	6.14441	5.64901	5.79436	5.41158	5.8976	5.96018	5.44202
ARID2	11.8028	11.1343	11.0786	11.2287	10.7853	11.786	11.3569	11.2777
ARID3A	1.85126	1.77479	2.50473	2.34764	1.95554	1.52215	2.51764	1.72839
ARID3B	1.32959	0.976877	1.23546	1.14984	0.865698	1.24224	1.57366	1.55687
ARID4A	2.8434	2.7379	2.68019	2.87536	2.9323	3.04327	2.79497	2.75462
ARID4B	11.8457	11.0747	10.9681	11.7427	11.9865	12.2526	11.1981	11.3701
ARID5A	1.62293	1.28373	2.04189	1.99307	2.08456	1.49338	2.02323	1.96908
ARID5B	10.9627	11.1227	10.6836	11.2194	11.7147	12.329	11.1402	12.0343
ARIH1	16.5118	15.7272	14.8123	15.9346	14.6177	15.0015	14.4009	15.1627
ARIH2	26.9265	25.4156	27.3458	26.8732	27.3287	24.8005	25.802	25.6438
ARL1	22.4933	23.1967	22.2547	21.0654	22.5753	20.5105	19.9082	21.0345
ARL13B	3.96222	4.61683	4.5003	4.29829	4.83194	4.87092	4.53262	4.5624
ARL14EP	9.2686	10.3406	10.0106	10.2658	9.8615	9.94839	10.5471	8.98017
ARL15	5.08616	5.09948	4.7352	4.73192	4.40145	4.6021	4.08819	4.42352
ARL16	11.3319	11.1415	10.9424	11.1445	10.8241	10.9858	11.5446	10.1932
ARL2	19.6889	25.2335	17.4531	21.8594	23.6322	21.913	22.2705	21.6635
ARL2BP	19.9525	18.8758	18.0526	20.129	18.8629	18.1813	18.6448	16.637
ARL3	4.7236	4.80299	4.65943	3.84259	4.77671	5.0634	4.11249	4.49852
ARL4A	14.8298	12.0001	13.5421	12.1368	10.6527	10.655	11.236	10.7711
ARL4D	5.34027	4.76712	5.54741	5.16531	7.22533	6.4275	8.48059	6.59058
ARL5A	16.0635	14.0691	15.4383	15.5558	15.7256	15.285	13.4027	15.1083
ARL5B	9.81976	8.34521	9.01843	8.65171	16.1797	16.5163	14.5211	15.027
ARL6	2.58853	2.19017	2.40257	3.06165	2.15321	2.8909	2.44518	2.84728
ARL6IP1	60.074	60.9183	59.3914	61.5411	62.0728	59.7785	57.4874	57.6821
ARL6IP4	51.2927	56.1875	54.6004	49.504	50.5185	47.4224	50.5094	52.9718
ARL6IP5	42.6116	37.9904	38.7389	38.6981	38.8906	39.0276	35.3485	37.4297
ARL6IP6	4.95282	3.76417	4.14325	4.65443	4.98819	4.83286	5.06338	5.29105
ARL8A	6.80746	7.63688	7.50377	7.82533	9.0982	8.21937	10.3424	7.3979
ARL8B	32.4893	29.232	29.9707	30.1753	30.1259	29.0286	28.3653	27.6816
ARMC1	19.4783	19.0453	17.6314	18.5374	19.4864	18.6892	16.9053	19.1315
ARMC10	11.7662	10.6016	12.4874	11.4339	11.0426	10.0511	11.5388	12.2586
ARMC4	1.06245	1.40255	1.06707	1.3649	1.22989	0.760522	1.21795	1.13688
ARMC5	3.92617	4.34183	4.0044	4.10962	4.75019	3.61413	4.99599	4.67305
ARMC6	18.8052	19.0934	20.2503	19.0495	19.8306	16.592	23.4493	18.4748
ARMC7	4.82076	5.17236	3.92016	3.94972	4.35498	4.94617	4.01215	4.36457
ARMC8	8.24318	7.29808	7.82029	7.68641	7.87987	7.76981	7.39246	7.51666
ARMC9	1.18769	1.69282	1.72599	1.75256	1.50471	1.60407	1.28734	1.6785
ARMT1	12.937	12.0207	13.2616	12.8124	12.622	11.7378	12.4565	12.4486
ARNT	14.9099	16.3026	15.4706	15.9973	15.9853	15.5137	15.5241	16.2807
ARNTL	9.31362	9.59646	9.37107	9.65401	10.2007	9.34553	9.97043	9.57504
ARPC1A	56.9359	57.9048	57.9748	60.496	55.798	57.3823	62.0972	57.6094
ARPC1B	69.1297	73.8745	70.9675	78.4867	70.6066	64.546	81.0443	79.6923
ARPC2	94.7357	87.851	94.0092	89.0509	93.6555	96.6829	94.4531	93.0867
ARPC3	130.782	125.76	128.453	118.828	127.858	130.301	118.559	125.829
ARPC4	58.4948	57.9723	56.9357	54.3795	54.5196	55.6564	60.4334	57.7047
ARPC5	78.772	73.9227	76.0643	73.0482	79.9426	70.8363	76.0876	72.5348
ARPC5L	17.463	16.9221	19.027	18.813	19.8476	18.7505	18.7148	18.4145
ARPIN	5.50181	5.27774	5.37433	5.9063	5.19066	5.51971	4.67059	4.95114
ARPP19	35.1383	34.1939	32.5919	34.998	34.3818	35.1539	32.6992	33.0969
ARRB1	4.24229	4.00951	3.92285	3.73699	4.14635	3.55731	5.4253	4.26214
ARRB2	11.5057	14.626	13.0636	14.7022	11.7939	12.6838	12.6826	14.1782
ARRDC1	7.54548	7.49058	9.05126	7.56984	7.30326	6.33601	9.51112	9.60408
ARRDC2	9.16526	8.70867	10.5523	9.47557	9.51012	9.74966	10.8927	10.3245
ARRDC3	6.86753	6.79106	7.10725	7.56371	7.87552	8.90052	7.36836	6.9533
ARSA	2.41359	1.88011	1.88035	1.71503	2.16839	1.39944	2.30638	2.10919
ARSB	6.38513	6.36388	6.6708	6.5957	6.3953	6.0014	6.66479	6.57376
ARSG	3.0759	3.20008	2.69276	2.37392	2.37756	2.30512	2.50816	2.82076
ARSJ	2.35944	1.64674	1.91076	1.94561	2.56158	1.72021	2.38401	2.04975
ARSK	2.55246	2.96738	3.00905	2.84087	2.71944	2.77283	2.56645	2.84086
ARV1	25.0395	24.3739	18.7666	22.5334	23.8554	21.7771	23.408	21.5705
ASAH1	10.9547	10.3356	10.5651	9.27712	8.95573	9.59607	10.8935	10.6172
ASAH2B	3.07396	4.29986	3.62179	3.79772	3.02881	2.09562	4.08212	3.65196
ASAP1	20.1477	20.4615	20.5552	19.9897	20.4506	20.897	21.0516	20.5746
ASAP2	7.23332	8.06585	6.71301	7.37808	7.17231	7.11073	7.64143	7.43608
ASAP3	1.25388	1.41715	1.2993	1.33811	1.11466	1.27652	1.43924	1.50822
ASB1	3.06127	3.28988	3.33634	2.78838	3.35522	3.28287	3.41983	3.41999
ASB13	8.68079	8.47876	7.88065	8.81305	7.41305	7.21905	8.35448	8.34166
ASB6	6.51062	6.60472	6.86503	7.48838	6.31434	5.69181	9.24633	6.00617
ASB7	4.42241	4.24957	4.45912	4.20221	4.64301	4.296	4.5653	4.48445
ASB8	9.61459	9.39155	11.2235	9.86169	8.66489	8.48261	8.69974	8.51853
ASB9	8.83029	7.82851	9.27393	7.77599	9.21924	9.39261	8.6585	9.43287
ASCC1	18.5751	17.2066	18.2854	15.6131	15.9806	18.5617	15.7097	15.613
ASCC2	18.9258	18.5702	19.7097	19.4023	18.5425	18.5018	18.049	20.5421
ASCC3	16.1071	16.4601	15.7589	16.3666	14.9971	16.0339	14.7504	14.7625
ASF1A	14.9145	14.5247	16.5776	14.5912	13.9565	13.8769	12.5934	13.8316
ASF1B	28.0743	29.6516	28.9153	29.2963	27.1638	26.3055	28.807	31.9278
ASH1L	13.3306	14.6832	13.0088	13.35	12.2372	13.2779	13.0849	12.9645
ASH2L	8.62883	9.73518	8.1424	8.52117	9.74223	9.47405	9.24725	8.38226
ASL	7.07898	6.60781	6.86394	7.24323	7.46393	7.02298	6.89581	7.42008
ASMTL	4.98771	6.09695	5.59681	6.2675	5.18363	5.67565	5.74714	5.04597
ASNA1	56.1423	59.0035	55.3895	54.4103	58.3976	51.8458	61.3754	57.8519
ASNS	18.3517	18.7041	18.4599	19.688	19.4605	20.7737	17.1993	18.2157
ASNSD1	20.537	18.5882	18.0733	19.5612	19.1773	19.4912	18.3095	17.9585
ASPH	142.992	140.189	139.195	135.585	140.168	139.951	126.291	135.63
ASPHD1	8.45428	9.93941	8.9038	10.2953	8.77607	7.57995	10.0023	8.39103
ASPM	36.3167	37.283	35.725	37.8799	35.1666	38.0611	32.9606	35.4039
ASPSCR1	8.09766	10.5015	10.7101	11.7917	10.2974	9.62561	11.3597	10.2874
ASRGL1	1.83008	1.11574	1.12324	1.51533	1.43755	1.20084	1.59025	1.40486
ASS1	415.952	474.723	447.619	440.505	429.27	449.55	450.257	453.238
ASTN2	1.86713	1.38153	1.67606	1.77574	1.70223	2.01161	2.14523	1.58841
ASUN	53.1489	46.1412	50.0954	52.0567	53.3647	52.8871	46.1079	47.8405
ASXL1	19.5103	18.5524	18.7454	18.3514	17.596	18.0571	19.6171	18.1452
ASXL2	6.44907	5.97797	5.7545	5.94357	5.91999	6.50083	6.08558	6.73239
ATAD1	33.6076	31.917	32.8973	34.3697	33.3372	35.1484	32.5657	33.0075
ATAD2	39.8095	40.4183	38.791	40.0989	37.3504	42.3603	37.716	39.0668
ATAD2B	2.47404	2.49121	2.3214	2.27616	2.34601	2.65645	2.70978	2.58502
ATAD3A	24.4415	24.2512	24.8586	27.2439	24.4391	22.062	27.2991	24.6182
ATAD3B	15.6936	15.1851	17.3034	17.4696	16.2701	13.3705	19.1651	17.0752
ATAD5	5.60409	5.20381	5.62764	5.92788	5.79	5.79908	5.53792	5.93119
ATE1	8.18153	7.02012	7.04044	7.77253	7.52804	6.95104	7.47865	6.90932
ATF1	37.094	31.6318	36.3943	32.3334	36.1583	34.2472	36.0085	35.8932
ATF2	8.7301	8.55805	8.86648	7.78813	8.64296	8.60428	8.95904	7.99221
ATF3	15.9245	13.9204	16.8082	16.3732	100.631	100.008	106.275	101.077
ATF4	278.446	270.813	288.29	281.428	300.405	287.86	306.085	314.783
ATF5	16.6882	17.4622	24.6343	19	20.9305	25.429	28.796	28.5209
ATF6	16.8803	16.438	15.8039	16.1775	14.5521	14.9237	15.0237	14.8294
ATF6B	5.10253	5.45056	5.40198	4.70802	5.33358	4.93115	5.94884	5.52832
ATF7	8.83164	9.17719	9.38889	8.18626	8.73163	8.87026	10.2088	9.37227
ATF7IP	7.91574	7.82493	8.17128	8.28313	8.29233	8.96828	8.22284	7.76385
ATG10	2.25589	2.32073	2.62595	1.78196	2.98077	2.75804	2.27259	2.79853
ATG101	29.3064	29.7301	33.5467	27.6938	34.3074	30.0314	37.6638	37.7259
ATG12	8.84278	8.96188	7.39821	9.30883	8.54602	9.14913	7.6946	8.64074
ATG13	10.4889	9.86483	10.6293	10.1514	10.6363	10.0497	10.7343	9.52822
ATG14	5.88586	5.79769	5.55926	5.84829	5.73459	5.73751	5.98776	5.84071
ATG16L1	7.71732	7.7617	8.10957	8.08287	7.57117	7.46373	8.6893	7.83543
ATG16L2	1.14247	1.37736	1.50812	1.00163	1.37246	1.12247	1.14078	1.24736
ATG2A	2.66129	3.03194	3.01404	2.56502	2.75574	2.23006	3.20119	2.97253
ATG2B	2.11036	2.09411	2.3392	2.14508	1.97236	2.58906	2.41383	2.39409
ATG3	47.997	45.7651	49.0443	47.8795	49.4749	50.105	45.029	43.589
ATG4A	7.54123	6.40654	8.07391	6.6537	7.85173	7.0058	7.30746	7.31537
ATG4B	7.89621	8.40792	8.15856	7.67397	8.49498	7.1579	8.56628	7.76981
ATG4C	9.46736	10.0596	10.2079	10.8903	8.86415	9.91617	9.79884	9.42423
ATG5	15.6872	15.7576	15.9749	14.5675	15.6892	14.663	15.2594	14.0527
ATG7	5.91027	6.6282	6.60962	5.89258	5.5576	5.82982	6.21072	6.09549
ATG9A	17.2898	16.7361	18.638	17.2126	15.7979	15.6565	19.6584	16.5346
ATIC	64.3924	61.1097	64.5613	64.7321	62.9339	62.7078	63.7728	64.3631
ATL2	32.4829	31.7175	29.6319	30.4339	33.0668	31.3265	32.3616	32.5291
ATL3	20.3947	19.1328	19.27	20.1625	20.1812	20.0219	18.0075	19.3676
ATM	5.96312	5.9295	5.69844	5.66116	5.53879	5.95551	5.3693	5.421
ATMIN	15.8788	14.6524	15.924	15.9446	16.1976	15.1625	15.9013	15.5295
ATN1	52.4076	54.6819	55.4568	53.4364	49.813	51.5384	59.1949	57.5861
ATOH8	2.88975	3.24153	3.31232	3.52081	2.97776	3.32395	3.81091	3.60882
ATOX1	35.5795	36.8783	28.4491	32.3936	33.729	26.7364	39.4982	36.0621
ATP10D	5.65655	5.75812	5.95438	6.15427	5.45209	5.95235	5.61379	5.89738
ATP11A	11.0295	11.6293	10.8564	10.565	10.2609	10.4216	11.7906	11.4698
ATP11B	4.06466	4.73901	4.67767	4.56831	4.63036	4.467	3.97378	4.60305
ATP11C	26.9899	23.5191	23.5932	24.7439	23.4529	23.8936	24.5304	24.0592
ATP13A1	19.5515	20.3106	18.8526	19.1476	16.4981	18.6095	21.5039	19.7064
ATP13A2	5.21557	4.65587	4.48238	5.30162	4.69807	5.0631	5.96825	5.48966
ATP13A3	25.9882	24.6719	24.246	24.7946	24.2085	24.7537	24.2372	24.9783
ATP1A1	241.043	224.722	225.781	211.15	221.428	209.327	239.594	226.702
ATP1B1	117.547	95.4743	102.091	87.6044	105.32	90.5161	126.421	106.581
ATP1B3	157.265	146.522	151.571	150.998	149.583	148.163	157.488	152.361
ATP2A2	83.6738	82.3564	78.3672	82.1777	78.8405	82.0305	84.3235	82.9139
ATP2B1	35.6102	36.7606	35.1313	35.2889	34.591	37.4249	34.1189	34.4682
ATP2B4	12.1231	12.4741	11.5457	11.5647	11.2893	11.3776	11.9517	12.1058
ATP2C1	47.58	47.789	47.0006	47.1114	47.4779	45.5214	44.9631	45.1816
ATP5A1	235.614	236.299	226.183	228.43	232.653	224.106	234.254	226.099
ATP5B	572.482	577.007	566.402	566.991	560.303	550.543	567.366	568.482
ATP5C1	175.647	177.519	174.481	169.683	175.562	165.325	168.022	176.764
ATP5D	94.2136	85.7993	95.948	108.115	94.2538	87.4478	109.227	113.184
ATP5E	570.992	583.746	599.573	582.634	571.785	549.527	603.954	599.738
ATP5F1	130.347	130.756	127.556	127.725	132.213	133.134	120.715	126.061
ATP5G1	88.9764	102.641	85.1263	93.359	93.7578	87.196	104.458	96.2202
ATP5G2	200.683	203.686	202.275	202.228	192.317	176.984	218.948	224.632
ATP5G3	39.7091	41.2566	40.7675	40.3809	39.337	37.663	39.8682	41.7262
ATP5H	195.264	199.57	194.185	212.369	200.645	196.627	192.222	191.987
ATP5I	151.393	152.749	138.721	160.109	132.251	133.549	166.371	160.501
ATP5J	123.268	128.665	125.845	126.437	125.012	124.972	132.919	129.336
ATP5J2	206.523	202.248	189.696	182.074	182.241	174.238	191.753	195.624
ATP5L	58.0708	66.8919	64.0788	65.5099	65.1657	60.4529	61.8231	64.1672
ATP5O	118.631	129.21	118.878	116.325	122.245	121.163	119.58	114.077
ATP5S	2.91132	2.8601	2.36371	1.92135	1.77254	2.21498	1.98106	2.37913
ATP5SL	17.244	16.1056	15.984	17.533	14.9683	16.5751	18.5276	17.1537
ATP6AP1	50.8789	51.2887	51.3866	50.7782	51.9225	49.9474	55.5589	52.9918
ATP6AP2	43.8472	44.4994	45.5841	44.7918	42.5455	42.5838	41.4006	42.8885
ATP6V0A1	12.5436	13.6326	12.4345	12.6575	12.2107	12.3947	13.9589	12.2128
ATP6V0A2	5.15056	5.00278	4.66142	5.53877	5.04031	5.22797	5.38493	4.84035
ATP6V0A4	1.72821	2.06896	1.96234	1.93342	2.03078	1.34705	1.87179	2.27007
ATP6V0B	51.0924	48.7457	46.4574	49.0906	51.5921	41.9998	57.0812	51.649
ATP6V0C	110.734	115.474	118.042	122.164	114.876	107.004	136.301	122.839
ATP6V0D1	25.3279	24.523	23.2567	25.5053	25.3799	22.2512	28.4971	26.3112
ATP6V0E1	74.8762	76.3678	75.1755	80.3212	79.3066	73.2136	80.9595	78.7
ATP6V1A	22.8343	21.7731	20.7251	21.6526	21.8455	21.6626	21.3319	21.6925
ATP6V1B2	13.3819	12.62	11.7812	12.6452	11.8472	12.8021	12.5796	10.9833
ATP6V1C1	22.685	21.7845	22.4119	22.4422	22.9588	22.273	20.6542	20.794
ATP6V1D	16.0056	16.4327	16.9197	17.0859	17.8839	16.9573	17.4314	15.8925
ATP6V1E1	65.3959	65.6209	65.3117	63.4961	69.8943	62.4544	68.3837	65.7595
ATP6V1E2	1.97627	1.61692	1.19131	1.40261	1.62271	1.74025	1.59748	1.20404
ATP6V1F	53.2473	43.3757	43.9633	42.5173	47.4018	39.2973	54.0519	52.6785
ATP6V1G1	64.1024	61.6988	58.8772	64.0619	58.5983	60.0963	61.9203	57.0891
ATP6V1H	24.8439	21.3018	22.3046	22.8871	22.1255	22.2199	22.4228	23.2815
ATP7A	4.59318	3.80767	3.47468	3.51171	3.47195	3.50065	3.99343	4.26304
ATP7B	1.86518	2.154	1.81765	2.00371	1.5949	1.60297	2.09841	2.32178
ATP8B2	1.26755	1.35396	1.57143	1.35275	1.35111	1.05856	1.77441	1.60206
ATP8B3	1.25133	1.27632	1.24972	1.19401	1.40889	1.49399	1.38338	1.59512
ATP8B4	2.37404	2.55472	2.33721	2.48945	2.11366	2.5837	1.9075	1.99523
ATP9A	6.2614	6.33714	5.5483	6.26313	5.83487	6.73667	6.00539	6.12338
ATP9B	1.27501	1.31117	1.52034	1.3398	1.24408	1.15459	1.45282	1.29716
ATPAF1	23.4043	25.6038	27.1375	24.1176	25.4919	26.5986	22.9994	24.0225
ATPAF2	6.68178	5.85018	4.56912	5.2386	5.28759	4.96779	6.16427	6.00893
ATPIF1	107.644	112.7	108.932	129.37	115.945	114.532	122.757	124.618
ATR	12.4016	12.0242	11.6356	12.5566	12.06	12.1494	11.2384	11.0405
ATRAID	34.9527	29.1156	37.9503	28.2149	33.6786	33.243	31.8797	33.6335
ATRIP	7.58481	8.40558	7.1381	7.01607	8.58729	8.70588	7.66955	6.52912
ATRN	5.85797	5.37311	5.05839	6.09968	4.62098	5.53182	5.57642	4.57591
ATRX	17.3917	17.7743	17.0269	18.4081	16.462	17.9634	15.8018	17.5933
ATXN1	1.81925	2.02008	1.88425	1.79378	1.78119	2.07312	1.73503	2.26337
ATXN10	35.9642	36.8427	35.1507	35.2963	35.6221	36.0956	34.9931	33.8548
ATXN1L	7.39019	7.52453	7.51911	7.50358	7.16955	7.09183	7.31034	7.75723
ATXN2	16.5089	18.0899	18.1875	18.1497	16.7882	17.4561	19.3036	17.4837
ATXN2L	26.6963	29.3372	27.4504	26.9397	27.7105	28.1586	32.7163	30.675
ATXN3	1.3768	1.25624	0.98191	1.08114	1.06389	1.08155	0.953616	1.13238
ATXN7	4.83283	5.45795	4.93896	5.71329	6.20766	5.9028	5.57817	5.77432
ATXN7L1	1.3507	1.00265	1.10066	0.684825	0.948988	1.96727	1.64815	1.41513
ATXN7L2	5.02997	4.48043	5.065	4.06573	4.47426	4.28637	6.13512	5.01811
ATXN7L3	14.9309	14.4749	15.458	14.7824	14.1557	14.0647	17.6053	15.1569
ATXN7L3B	9.2946	9.49282	8.66923	9.20631	7.06552	8.98726	8.0887	8.87081
AUH	8.29952	9.6336	9.2256	9.88381	9.8116	9.51764	8.72494	11.7255
AUNIP	10.8929	7.49699	7.26507	7.39757	8.09003	8.16157	7.05349	7.9986
AUP1	80.626	73.0421	77.352	72.1034	67.8239	72.5013	73.5719	78.8229
AURKA	73.4577	79.3776	80.5618	79.771	83.7104	82.8653	80.2215	81.7003
AURKAIP1	58.7056	55.8493	56.9909	58.5957	52.2247	48.2928	67.1217	65.4257
AURKB	44.9302	47.2238	50.6409	51.4901	43.9907	47.5457	46.6633	47.1075
AVEN	10.526	10.3048	8.49073	7.60243	8.36818	8.09803	6.44097	8.87319
AVL9	7.93785	8.07276	7.46316	8.01926	7.65131	7.69163	7.40265	7.70191
AVPI1	49.5163	51.233	54.5808	50.6018	56.352	50.7478	60.1049	58.1489
AXIN1	12.897	13.2814	13.4639	13.4723	12.8677	12.5672	14.3433	13.5196
AXL	16.0378	16.386	16.8623	16.9566	17.296	16.677	16.7927	16.3818
AZI2	11.1964	12.4764	11.7584	13.0935	14.3514	14.1154	12.8864	13.7357
AZIN1	48.9336	48.5942	48.8417	49.7673	48.8965	49.289	47.5516	47.2923
B2M	1056.84	1026.64	1028.85	1020.29	1031.73	1005.63	1007.15	1022.14
B3GALNT2	19.2789	19.206	18.7399	18.5364	18.4907	17.5262	17.9375	18.1378
B3GALT6	4.68558	3.57429	4.55151	4.89485	4.37268	4.08734	5.00926	4.89899
B3GAT3	6.81915	6.86657	7.36555	8.90798	6.31719	5.78336	7.62167	8.04513
B3GLCT	3.67366	3.63975	3.72262	3.94811	3.40081	3.74283	3.8433	4.11783
B3GNT2	7.38203	6.71481	7.31357	7.58265	7.33513	6.67737	7.80305	7.78487
B3GNT5	1.18064	1.0691	1.18647	1.00971	1.01311	1.22999	0.967787	1.23396
B3GNTL1	2.04898	1.84156	2.29426	2.26211	1.97341	1.91596	1.61148	1.70043
B4GALNT4	7.01925	7.29166	7.31624	7.41727	7.37724	6.50795	9.26462	8.00553
B4GALT1	96.2742	95.4174	98.4229	98.0585	97.0943	101.333	102.986	99.1327
B4GALT2	27.8314	26.9872	28.9427	27.4057	26.2825	24.7731	33.0863	31.056
B4GALT3	19.5626	17.6797	20.899	19.209	21.1358	18.2707	22.4965	19.6496
B4GALT4	10.2722	9.17249	10.7268	8.97612	8.9899	8.73738	9.8025	9.89736
B4GALT5	12.4185	12.3125	13.2634	12.8673	14.5238	14.1281	15.4241	14.3033
B4GALT7	4.96985	5.46152	5.07842	6.52742	4.28476	4.90692	7.06487	4.87852
B4GAT1	7.75999	6.35451	6.99944	7.64099	7.19254	5.4213	7.7984	7.87106
B9D1	8.41952	8.23539	11.2298	10.1072	10.2449	8.08085	9.83221	8.51926
B9D2	3.00347	2.80363	2.09207	2.00699	2.54402	1.32015	3.64169	2.3278
BABAM1	36.3246	39.1752	35.2847	36.3193	38.8171	37.6618	39.7828	38.054
BACE1	3.6776	3.54533	3.40322	3.09342	3.14004	3.31724	4.37871	3.14434
BACE2	24.6865	25.4718	23.6246	25.2298	23.6841	23.6407	24.6072	24.3736
BACH1	7.24367	6.30839	7.01113	6.65808	7.2405	6.70538	7.11416	7.13074
BAD	5.31127	4.44268	4.09633	3.12814	3.47596	3.29084	5.0258	5.57342
BAG1	61.2094	61.7639	60.5851	58.5138	62.1924	59.2571	60.4392	60.8882
BAG2	52.591	50.7843	54.5515	52.2553	54.2878	52.6786	52.1257	52.5191
BAG3	31.4158	31.9054	34.8053	33.8466	32.1043	33.3521	37.9076	32.5572
BAG4	6.51501	5.28371	6.42901	5.545	5.70589	6.28972	6.68182	5.98613
BAG5	10.9874	10.8862	9.68507	10.5748	10.3179	11.0982	10.4967	9.97978
BAG6	8.54491	8.94671	8.40011	8.60408	8.61703	8.27967	9.6999	9.62907
BAHCC1	2.75786	3.31478	2.64606	3.56526	2.67281	2.92035	3.32823	3.62762
BAHD1	11.8995	10.1937	11.8838	12.0752	10.8664	12.1238	11.9616	11.7658
BAIAP2	6.11434	5.63875	6.22988	6.21293	6.22961	5.67582	6.74241	6.64305
BAIAP2L1	19.8759	19.0931	18.5022	18.4141	20.2366	18.4631	20.497	18.982
BAK1	12.4929	13.3394	12.5658	12.0186	12.0241	11.462	14.432	13.5085
BAMBI	6.8256	4.99647	5.92831	6.44554	6.26713	4.96784	6.03784	5.60217
BANF1	77.929	65.4681	63.5642	67.185	67.9702	67.7671	67.8991	76.7401
BANP	7.6897	9.62511	8.93235	10.2153	9.09627	8.90297	8.67731	9.00192
BAP1	14.8166	15.3497	17.0297	15.8022	14.7183	15.4976	16.5866	17.1682
BARD1	3.75416	3.47173	3.78916	3.70376	3.53154	3.85577	3.28004	3.66329
BARX1	5.51635	4.69933	5.34903	6.06196	5.22563	4.50933	7.80329	7.12306
BASP1	316.574	318.9	345.278	333.829	322.528	330.152	344.01	347.226
BATF3	2.18779	1.11929	2.32407	2.04377	0.870554	2.00777	1.02026	1.83018
BAX	21.7312	19.9695	23.3474	19.2635	21.134	21.8323	28.466	22.287
BAZ1A	18.5998	19.0239	18.2055	18.6848	19.261	18.83	18.499	18.191
BAZ1B	47.3775	51.6742	50.1467	50.6629	50.3189	50.8095	47.4821	48.2415
BAZ2A	17.2869	16.9748	16.6528	17.053	15.4423	16.8391	18.5987	18.4865
BAZ2B	3.01504	3.14812	3.08001	3.19295	2.98816	3.63367	3.00006	3.07039
BBC3	0.969752	0.974783	1.31267	1.00734	0.917785	1.22399	1.66064	1.53334
BBS1	2.36758	2.35057	2.60618	2.43202	2.05896	2.25968	2.07188	2.37062
BBS10	2.25677	2.07398	2.46394	2.53411	1.95122	2.07108	1.70728	1.85087
BBS2	9.31705	9.77404	9.22742	8.76946	10.739	9.59572	10.0854	9.26787
BBS4	8.82585	7.46622	8.62046	8.55836	7.80923	8.03692	7.39073	7.63299
BBS7	4.07097	4.17822	4.65592	4.53214	4.88574	4.02665	3.87262	4.35587
BBS9	2.08865	1.91551	2.17104	1.85551	2.10498	1.69153	2.13229	1.78201
BBX	15.3161	16.4568	15.2512	15.8644	15.1458	16.4416	15.9118	16.3975
BCAP29	8.2166	7.99446	7.54105	8.06755	8.07755	8.17412	6.52899	7.03732
BCAP31	117.855	112.196	112.849	117.128	117.538	114.387	123.628	114.007
BCAR1	16.7992	16.1082	18.035	17.8582	16.9506	16.3355	22.7321	19.7815
BCAR3	17.2509	15.2566	16.0212	12.6755	18.337	13.9362	17.5775	15.9787
BCAS2	51.1653	41.6709	43.3992	46.5307	52.3837	49.5366	44.7508	46.6877
BCAS3	1.70701	1.9782	1.91981	1.60617	1.4494	1.50425	1.71694	2.13434
BCAT2	12.686	13.8668	14.3213	13.6088	12.7457	13.9467	15.5822	15.7361
BCCIP	96.4433	97.5402	93.2418	97.5424	96.8116	90.9264	95.6108	91.4217
BCDIN3D	1.72323	1.54238	1.69982	1.60706	1.74714	2.06864	1.9207	1.5885
BCKDHA	18.5351	19.0717	16.8826	18.2149	18.7269	16.7086	20.0046	18.2969
BCKDHB	8.54423	8.4387	7.30703	9.52415	7.62528	8.53328	8.2556	8.33834
BCKDK	15.2577	18.6467	16.1769	16.9948	16.055	13.0385	18.0826	16.6649
BCL10	8.67654	7.54974	8.63995	8.61123	9.28922	10.5659	9.67536	9.69174
BCL2	2.6627	2.88266	2.7662	2.98543	2.79884	2.88004	3.14058	3.08858
BCL2L1	13.838	12.6656	14.2594	11.5238	14.6652	12.1361	16.594	14.5029
BCL2L11	5.48054	5.2295	5.75892	6.07122	5.60866	6.01332	6.5239	6.89065
BCL2L12	6.81769	6.99799	9.61848	7.76625	7.90427	7.95997	9.40961	9.80472
BCL2L13	13.6543	14.3047	12.9733	13.2276	13.4239	13.7399	14.0946	14.206
BCL2L2	5.91515	5.9078	5.19149	6.09107	5.20803	6.45549	5.90104	6.10392
BCL2L2-PABPN1	35.1848	35.1023	38.6744	34.4142	35.8562	36.0248	40.0037	38.6078
BCL3	8.01739	8.45152	8.72903	9.02491	10.436	9.47124	13.152	12.8723
BCL6	9.08978	7.57237	9.08323	8.03427	7.46593	6.98199	10.1829	7.99861
BCL7A	3.22314	3.06155	2.84462	3.58129	3.21181	3.11815	2.88495	3.20163
BCL7B	26.5425	24.7916	23.4199	21.745	23.0952	20.0431	26.5651	26.3695
BCL7C	11.0902	13.0359	13.1911	12.2438	13.6042	11.455	12.9956	12.6654
BCL9	9.9335	10.1669	9.99171	10.1019	10.4433	10.514	10.9626	11.9992
BCL9L	17.2498	17.6355	17.7418	18.5716	17.4238	18.2946	19.7411	19.0054
BCLAF1	55.5039	53.3115	53.7663	52.6831	51.9045	53.851	48.8084	50.4889
BCOR	19.9167	22.7952	20.421	22.1515	21.3562	22.6557	22.7886	23.6029
BCORL1	3.52846	2.91069	3.94518	3.55324	3.58444	3.54604	3.68127	3.19622
BCR	8.12024	7.89482	7.96212	7.36021	7.25149	6.98255	8.4946	7.43856
BCS1L	11.1534	12.1619	12.476	11.9182	13.3058	11.0466	11.8179	12.1934
BDH2	3.43238	3.6185	3.81192	3.44492	3.69731	3.77995	3.7543	3.9001
BDNF	5.61717	5.01049	5.99365	4.81906	6.54265	6.30623	6.81276	6.57274
BDP1	12.1569	11.2375	11.3357	12.3168	11.1991	12.016	10.839	11.7401
BECN1	20.5078	20.522	18.4739	20.3787	18.4344	20.5699	20.7988	21.1728
BEGAIN	7.22672	7.39675	7.16322	7.68725	7.21587	7.89799	9.33799	8.50362
BEND3	4.52076	4.63088	4.5174	4.26686	4.67476	5.04428	4.56375	5.06095
BEND6	2.11519	1.07412	1.43178	1.70239	1.63053	1.24265	2.32214	1.80923
BET1	18.0288	16.6631	16.7247	18.5809	14.4097	15.7891	16.2283	14.6321
BET1L	11.0613	10.822	10.2009	10.365	9.0502	9.23457	10.6265	9.29626
BFAR	16.4864	15.1443	14.1636	15.4635	15.8107	15.0119	16.2033	14.63
BHLHE40	19.5565	18.2693	20.7563	20.8786	39.4274	38.9408	43.3186	40.4048
BHLHE41	5.26706	5.03036	5.45317	4.90949	4.92333	4.74001	4.88362	4.22048
BICC1	9.38908	7.99428	8.48463	8.07133	8.03435	7.89564	8.09193	7.77097
BICD1	3.95539	4.10398	4.77099	4.21191	4.21913	4.17128	4.51339	4.37692
BICD2	15.8761	15.5603	15.274	16.2525	16.3306	14.6394	17.5754	15.933
BID	14.8017	13.6792	15.689	12.9152	13.7928	11.9086	13.6779	13.4706
BIN1	20.1927	21.7716	21.8534	20.2448	19.9337	19.2796	26.3876	21.3201
BIRC2	14.8223	13.3284	15.7358	14.5289	14.5513	14.2394	15.8334	14.4764
BIRC3	1.68984	1.37796	1.91116	1.41529	1.85321	1.54678	2.13134	2.00048
BIRC5	56.2562	58.9003	58.0075	61.5424	58.6028	56.9955	57.0294	57.1153
BIRC6	12.1092	12.1675	11.8269	11.3924	11.1591	11.8973	10.8837	11.3097
BIVM-ERCC5	8.20144	10.6823	10.4238	7.81258	8.23356	7.05777	7.27923	7.29343
BLCAP	17.2656	17.2006	16.9644	17.2957	17.3906	14.8891	18.2318	17.1627
BLM	11.457	11.8201	10.4962	11.5476	11.6724	11.2297	9.9874	11.0177
BLMH	30.9948	32.4985	32.1313	30.5779	32.0955	31.076	31.278	32.2535
BLOC1S1	39.7348	42.0172	40.1897	43.1041	38.2798	38.7178	39.802	36.7431
BLOC1S2	9.66474	9.56249	10.0281	9.50155	8.87561	7.96395	9.06615	9.45559
BLOC1S3	3.97138	3.91978	4.3825	4.14423	3.65844	3.43991	4.0567	3.48018
BLOC1S4	2.13997	2.53386	2.12689	3.16799	2.57178	1.62467	2.06397	1.92899
BLOC1S5	6.53567	6.06922	6.73686	6.2774	6.86014	6.83746	7.33259	6.85757
BLOC1S6	21.122	18.2616	19.0704	19.1133	19.1488	19.1008	18.0922	19.2462
BLVRA	25.7826	30.8099	30.5286	28.1766	29.124	26.4034	31.3517	31.4614
BLVRB	33.3183	33.9293	33.2616	35.4545	34.0321	33.0451	35.6527	36.0798
BMI1	14.0421	13.6272	11.0011	15.2152	16.7919	16.9497	20.4687	13.8627
BMP1	11.2282	11.2056	10.7721	10.2717	10.2721	10.8623	11.6022	11.5066
BMP2	34.0785	38.898	39.7754	49.8484	57.9263	65.5813	52.771	55.9372
BMP2K	5.64544	6.02799	5.78105	4.78759	4.65954	5.49315	6.00071	5.02099
BMP6	21.8181	21.2677	22.6859	23.2478	21.6126	22.0277	22.8348	21.0614
BMPR1A	14.4793	13.0962	13.7942	13.2649	13.3726	13.9926	12.727	13.3072
BMPR1B	1.12078	1.2793	1.27056	1.21896	1.02081	1.00138	1.47448	1.07542
BMPR2	2.62375	2.58896	2.70993	2.76941	2.56809	2.71111	2.69544	2.62651
BMS1	20.8198	21.1452	19.3818	20.5007	21.2982	19.9343	19.9474	19.2527
BNC2	1.66779	1.42465	1.66077	1.3442	1.48535	1.47808	1.73745	1.483
BNIP1	5.16686	6.80652	5.98592	6.16282	6.08214	5.99373	6.09151	5.9516
BNIP2	30.3047	32.4986	29.5222	32.6478	30.5911	32.1523	30.4038	30.6933
BNIP3	31.1456	29.5635	29.6413	28.2343	31.5507	27.7321	30.2886	29.857
BNIP3L	6.54547	6.46644	6.09893	6.61504	6.48994	6.13393	5.65855	5.92027
BOD1	16.9308	17.5136	18.4428	17.5263	17.2085	16.6001	16.8252	17.4161
BOD1L1	11.089	10.8184	10.0061	10.8652	10.5816	11.8239	10.8174	10.6487
BOK	4.37156	4.88131	5.52381	4.32833	4.49399	4.0092	5.22121	5.68866
BOLA1	4.20849	3.55432	3.80536	5.31	3.68593	3.10815	3.52334	2.56401
BOLA2B	11.6467	11.2248	11.8663	11.6253	9.68647	9.1339	11.8873	13.6883
BOLA3	42.402	45.3693	43.9576	47.5842	43.8374	44.4684	44.6576	46.2738
BOP1	41.6241	41.7988	41.8928	43.6868	42.1496	39.0902	50.4867	46.9496
BORCS5	5.2698	4.87436	5.26303	4.23642	4.12945	4.71737	3.82568	5.74231
BORCS6	2.89937	3.08705	2.63419	3.24308	2.23657	2.86737	3.05291	3.46547
BORCS7	7.02675	6.10297	6.58741	5.96964	7.57697	6.07435	6.5127	8.15045
BORCS8	3.68543	4.77564	5.19578	4.15056	7.23092	3.74943	7.87654	6.693
BPGM	9.78688	8.28523	10.3124	9.34601	8.73444	8.81863	9.36305	9.61568
BPHL	4.048	4.86176	3.56442	4.80899	3.56865	4.9027	3.86273	3.82124
BPNT1	22.6728	18.73	21.7588	18.7376	22.2909	18.3388	21.2902	19.4391
BPTF	14.2893	14.2071	13.9864	14.407	13.2975	14.1647	14.0538	14.0041
BRAF	4.70741	4.53289	4.10406	3.75344	4.61875	4.16953	4.26637	4.25851
BRAP	8.60532	8.50204	8.31785	7.79186	8.13263	8.2172	7.75326	7.81131
BRAT1	11.3019	12.425	14.0212	13.6048	13.2053	11.1578	14.8853	12.4705
BRCA1	12.5487	16.0475	12.4142	14.4949	14.0872	15.0735	11.4032	13.8331
BRCA2	4.75893	4.42936	3.92147	4.31505	3.83675	4.25296	3.90564	3.96471
BRCC3	26.1864	28.6549	26.9963	27.0066	27.5443	28.2787	27.69	26.5251
BRD1	6.051	6.51263	5.6409	6.19866	6.34162	6.26477	7.74667	7.08987
BRD2	15.1903	15.0893	15.389	14.3707	15.9514	16.2158	16.6132	17.4959
BRD3	5.98628	6.36975	6.30926	6.29773	6.21949	6.06841	6.6765	6.73805
BRD4	15.816	15.6782	14.8319	15.7245	16.1552	14.6273	16.832	16.7671
BRD7	35.8074	34.6319	33.161	34.6011	34.8084	35.959	33.0912	33.0003
BRD8	29.2449	29.3128	28.9541	28.0917	29.5469	29.5858	29.9571	26.8313
BRD9	31.9187	34.7499	30.5416	32.6841	33.5403	30.5947	29.2377	31.8314
BRE	14.055	13.5078	12.4906	14.2612	14.128	14.9606	14.4062	13.0868
BRF1	4.50702	4.74663	3.75788	4.03555	3.08409	3.36161	5.24724	2.29389
BRF2	5.19372	6.03074	5.00481	5.6788	4.4651	4.02974	4.66797	4.18213
BRI3	21.6367	21.6968	21.1777	22.7176	21.7704	22.2207	24.544	23.8297
BRI3BP	11.0682	11.1166	10.1337	12.4896	13.7074	11.6727	12.0114	13.7697
BRINP3	4.97838	5.83812	5.79917	5.11678	5.05855	6.03259	5.34033	5.09107
BRIP1	4.958	4.77941	4.62297	4.97694	4.62722	5.12443	4.78146	4.80462
BRIX1	207.472	193.681	206.702	207.638	220.587	217.637	199.336	207.915
BRK1	34.8818	37.4739	36.4299	38.4359	38.2435	35.7617	40.4197	35.0836
BRMS1	29.3191	25.153	29.051	26.0119	28.1681	24.9727	34.9873	27.2994
BRMS1L	5.31478	4.37297	5.20204	5.6559	6.23548	4.37966	5.24832	5.74831
BROX	22.5161	21.0083	22.4351	20.5216	20.5491	21.8044	19.98	20.7427
BRPF1	9.6014	10.648	10.0108	9.83857	9.9724	10.798	11.1595	11.301
BRPF3	5.87802	5.95721	5.65642	5.6489	6.19067	5.50327	6.95058	6.18825
BRWD1	5.05709	5.23417	4.69228	4.77798	5.03847	5.22474	4.56862	4.75482
BRWD3	6.612	6.40023	5.8349	6.07172	5.91166	6.25264	6.0849	6.06331
BSCL2	9.63427	9.24199	9.09431	8.81271	9.24085	8.68838	10.3288	9.28934
BSDC1	10.1929	9.12939	10.1398	9.83329	10.0088	8.88505	9.8138	10.57
BSG	319.621	329.95	338.151	341.893	329.081	304.994	376.053	353.166
BST2	173.328	193.731	188.945	178.96	185.508	177.409	188.277	191.383
BTAF1	15.8384	15.3957	15.5338	15.1548	15.0672	15.9331	14.101	15.1598
BTBD1	40.7019	38.1637	38.0411	37.287	37.8408	37.9498	36.9811	36.8063
BTBD10	13.408	12.9392	12.3326	11.4888	12.4646	12.0688	11.9219	11.7132
BTBD2	13.8018	14.0716	13.0548	14.6262	12.5124	13.5337	14.5077	14.6173
BTBD3	50.2845	51.3538	48.8267	50.6748	53.283	52.0984	49.4062	49.7981
BTBD6	4.69995	4.37396	5.07276	4.10443	4.77806	4.46891	5.04298	4.6634
BTBD7	5.0047	5.1513	5.17265	5.43608	5.57384	4.65957	4.9691	4.75442
BTD	3.76654	3.93295	4.43066	3.91544	3.13433	4.75063	4.19196	4.77103
BTF3	466.414	482.358	460.496	459.365	465.03	455.434	437.658	477.263
BTF3L4	12.8934	12.7136	12.7966	13.1498	12.7627	12.7903	13.0694	13.2611
BTG1	8.12334	7.2295	8.14221	8.93618	8.836	8.87511	8.98458	8.38157
BTG2	5.64335	5.70785	6.85359	7.40753	11.7487	12.5036	15.0094	15.239
BTG3	26.8278	26.5746	28.1866	26.1811	30.6605	30.954	28.305	29.5439
BTN2A1	6.77543	7.85513	8.24027	8.26409	7.80554	7.78277	8.65593	7.89881
BTN3A1	7.15802	7.31864	6.56402	6.69622	6.69674	7.09196	6.78878	7.14781
BTN3A2	14.1689	14.6463	14.3127	14.5416	14.6526	14.4077	16.0073	15.3194
BTN3A3	5.89371	6.07171	5.36508	5.91021	5.87935	5.89086	5.95154	5.18149
BTRC	4.9114	4.94257	5.08768	4.38786	4.76071	4.28982	4.75149	5.11826
BUB1	37.4396	38.9086	37.5233	38.195	36.8362	37.8438	33.5115	37.0471
BUB1B	49.4052	50.5994	46.2143	49.6634	47.3274	49.8546	44.6596	45.8166
BUB3	92.86	94.2365	90.2089	89.5395	92.7358	88.5998	93.079	95.7022
BUD13	7.98126	8.91933	7.76036	8.52375	9.06238	9.56077	10.7832	9.70035
BUD31	62.1477	56.7663	57.6659	65.3802	66.761	55.3042	59.1318	59.4257
BYSL	30.0953	29.4736	28.5395	27.0161	30.6909	27.7564	32.9476	31.2615
BZW1	220.86	197.165	210.362	201.72	234.922	213.047	210.882	205.311
BZW2	85.3034	82.4675	83.612	82.1759	81.2245	83.0592	78.976	79.4961
C10orf12	2.59691	2.56248	2.66034	2.7676	2.51933	2.6863	3.03953	2.45829
C10orf2	26.9155	25.3736	24.5024	25.3122	26.7206	24.1883	26.5608	23.4737
C10orf54	1.22648	0.995941	1.31298	1.30683	1.01643	0.884746	1.40064	1.51445
C10orf76	8.55365	8.08206	8.29447	8.41874	7.55474	8.83816	8.43488	8.00184
C10orf88	2.57763	2.8322	2.6281	2.7459	2.93707	3.26402	2.6593	2.66143
C10orf91	1.47197	2.03958	1.55281	3.25018	2.1151	2.48783	2.52841	1.72633
C11orf1	3.94495	2.60563	4.25009	3.98434	3.85919	3.90512	3.95123	3.75844
C11orf24	16.3199	14.7477	15.5835	15.4579	16.0265	15.9129	16.036	15.3351
C11orf31	25.8223	25.1702	27.4414	28.4422	27.824	23.4447	27.314	30.3547
C11orf49	7.33993	7.92507	8.41129	9.16735	7.59258	6.94133	8.93706	8.30753
C11orf54	8.53693	7.95328	8.38323	8.45949	7.7937	7.89294	7.67411	7.86985
C11orf57	13.5991	12.782	14.7191	13.9052	11.8062	12.2694	11.3429	13.1001
C11orf58	26.9844	28.2283	26.8136	26.4092	27.736	26.9736	25.1536	27.6129
C11orf68	4.54122	3.80219	3.50261	2.93349	3.60977	3.22764	3.5146	3.02868
C11orf74	5.15646	4.73933	4.45605	3.54272	5.01441	6.01749	4.57906	5.55702
C11orf80	3.58957	3.34308	3.29538	3.67839	3.74302	3.70613	3.8497	4.00425
C11orf84	5.8328	5.87421	5.48458	5.85054	6.66411	5.85551	7.50347	7.21232
C11orf86	17.913	15.2059	20.0015	17.4972	16.7641	14.3796	22.3653	16.6988
C11orf95	3.04083	2.86041	3.37396	3.81188	3.62087	2.99186	3.40789	3.56499
C11orf98	44.0683	47.2443	40.6537	46.861	49.5836	47.2771	49.1431	51.121
C12orf10	26.2958	29.0053	27.2131	25.5359	28.5939	25.9761	29.0633	29.3449
C12orf29	15.2611	14.8716	16.2818	16.1846	14.114	15.7704	13.7373	14.4691
C12orf4	9.96199	9.72272	8.87823	9.40833	9.28012	9.58877	8.59997	9.27986
C12orf43	8.13186	6.6826	7.03033	7.29977	7.15406	6.66656	8.25554	7.656
C12orf45	28.4106	29.4048	36.4887	32.2323	34.2828	34.8311	31.0219	32.7342
C12orf49	7.64048	6.9463	7.92829	7.06008	7.58732	6.83268	7.46573	7.05634
C12orf57	26.2661	28.6104	23.5983	22.9201	27.4421	24.2459	34.3135	30.9817
C12orf60	3.04728	2.12098	2.60975	2.50363	1.95513	2.19821	2.14814	3.35473
C12orf65	8.12004	8.70786	7.3286	8.41619	8.04356	8.44404	9.10345	6.92841
C12orf66	3.58058	4.31363	3.90727	3.2004	3.72752	3.9738	3.09997	3.81243
C12orf73	5.65329	4.37204	5.34593	3.72545	6.146	4.0781	3.87895	4.37339
C12orf75	1.34856	1.43258	1.87527	1.92308	1.22725	0.938513	1.49886	1.07836
C14orf1	12.0671	12.5639	13.3248	12.5672	12.8045	11.0742	14.0389	12.5011
C14orf119	10.5178	11.1676	10.31	11.1092	10.4778	9.49271	10.9736	8.89559
C14orf166	120.725	108.161	113.801	108.876	118.686	109.645	107.644	106.477
C14orf169	6.88659	6.38801	6.5988	6.75992	7.08828	7.28776	7.16209	6.89382
C14orf2	52.9892	51.9228	56.7694	57.5314	57.2109	45.929	54.0438	52.6257
C14orf79	1.89599	1.93011	1.8257	1.8369	2.00159	2.30814	2.25197	1.73269
C14orf80	5.97929	7.49247	7.84352	7.74115	6.94492	6.23353	8.60697	8.86959
C14orf93	3.80531	3.78521	3.87981	3.74527	3.22805	3.44258	4.48801	3.54286
C15orf38-AP3S2	4.09925	4.80544	3.82176	4.77685	3.5123	3.72366	3.66665	5.07384
C15orf39	8.57951	9.01422	8.64814	9.54009	8.23051	7.97128	9.72906	9.79224
C15orf40	4.10477	4.78874	4.21653	5.16084	4.17184	4.63108	4.56981	4.19382
C15orf41	3.33109	3.28909	2.97588	3.28388	3.23065	3.24298	2.71456	3.33476
C15orf52	2.77258	2.66452	2.91264	2.48529	2.51465	2.59463	2.34396	2.45707
C15orf57	6.12141	5.02865	4.55136	5.897	6.54465	4.94562	5.40871	7.00914
C15orf61	1.43394	1.78819	1.58145	1.78099	2.2665	2.42355	1.6662	2.75192
C15orf65	1.43415	2.78204	1.65044	1.31944	3.15982	2.99423	3.76762	2.90523
C16orf46	1.03185	1.60448	1.10465	0.759458	1.36188	1.3199	1.52914	0.900462
C16orf52	1.3531	1.3124	1.25635	1.39199	1.39635	1.37582	1.32369	1.41642
C16orf58	8.12118	8.42053	8.13819	8.89697	7.84187	8.01938	9.84689	8.88778
C16orf59	4.81202	5.94366	6.06515	5.31256	5.1628	5.24882	4.61207	5.51161
C16orf70	6.92233	7.34445	7.11279	6.65979	6.90592	6.54786	7.3741	7.11688
C16orf72	11.3594	10.6016	10.8077	11.0925	12.0062	11.5955	13.1871	13.0315
C16orf74	4.15324	3.76675	3.80197	3.64737	4.9913	2.7027	5.03578	3.86453
C16orf87	14.1767	13.8731	12.8734	11.9831	13.6866	13.4117	11.4147	14.0994
C16orf91	13.1778	15.5438	16.3318	13.1497	14.2744	11.0857	15.6708	14.158
C16orf95	2.0586	1.50714	1.89163	1.30672	1.16829	0.811498	0.927827	1.11819
C17orf49	9.0235	10.6184	13.3226	11.7948	11.011	9.50469	12.2993	12.7091
C17orf51	4.04814	4.53415	4.21128	4.56253	4.23573	4.05321	4.53945	4.24938
C17orf53	4.09032	4.0469	5.00597	4.68807	5.08968	4.60133	4.86614	4.93597
C17orf58	6.84532	7.13459	6.54039	7.34463	6.46203	7.32254	5.96709	6.09144
C17orf62	11.8059	11.6902	11.4434	13.7171	12.333	12.8283	13.2336	13.7645
C17orf75	3.36303	3.43096	3.37361	3.79499	3.30142	3.01803	3.17552	3.04618
C17orf80	7.99411	7.291	10.2847	10.1027	10.2731	8.31819	7.49753	9.11361
C17orf89	30.2655	28.2302	40.1395	36.4698	31.8212	28.1817	36.2492	37.7778
C17orf96	15.2993	14.4271	15.97	14.7496	15.4072	13.8051	17.9493	17.2446
C17orf97	1.19709	1.79139	1.51539	1.32161	0.779787	1.57099	1.42728	1.22526
C18orf21	10.1447	10.7302	9.63983	10.516	8.27892	8.77699	12.0188	9.90682
C18orf25	5.56867	5.83143	5.6259	5.4113	5.60488	6.32214	5.80297	5.99193
C18orf54	2.19572	2.00298	2.05505	2.19284	1.80277	1.76949	2.00709	2.02821
C18orf8	5.73078	5.96486	6.54929	6.1339	5.70374	6.70212	7.52895	5.90158
C19orf12	2.84505	2.29332	2.30829	2.19128	2.05912	2.25244	2.64152	2.68416
C19orf24	34.9319	32.6352	39.4375	41.1783	35.2583	35.3502	50.0451	43.4813
C19orf25	5.01904	5.14099	5.33731	5.12027	4.92968	4.24457	6.4322	6.1776
C19orf33	63.0469	77.8885	81.7652	73.0806	83.0902	61.5881	75.4057	70.9739
C19orf43	82.6402	88.7299	88.0668	92.9752	84.2411	78.9182	93.5731	97.9082
C19orf47	6.53772	6.17964	5.87058	6.14854	5.814	4.63592	6.85748	7.15451
C19orf48	49.3109	50.8549	49.2053	49.157	44.9321	39.0956	54.4914	51.7758
C19orf53	60.2129	70.2418	65.1299	63.3009	65.1639	57.0039	66.5957	73.8326
C19orf54	4.05398	4.57884	4.79784	4.77217	5.38053	4.50087	4.03158	4.35228
C19orf60	13.7102	12.1221	11.5827	16.7881	12.2373	10.6923	16.4278	13.2202
C19orf66	4.49225	4.20213	3.9934	3.69306	4.25384	3.75423	4.92583	4.66858
C19orf68	1.90675	2.04956	1.75102	2.25394	1.92619	2.43566	2.1251	1.72492
C19orf70	12.8485	13.7763	14.5174	14.6492	14.7698	14.4926	15.4654	16.7973
C19orf71	7.58068	9.18113	5.81597	7.4393	6.29361	6.02933	9.36174	11.8542
C1D	13.7069	12.5006	13.0864	13.4356	13.6531	14.1304	12.9208	14.3937
C1GALT1	5.02147	4.56072	5.20712	4.92385	5.11442	5.40458	5.32908	4.98767
C1GALT1C1	18.5758	16.9462	18.183	16.595	17.721	17.067	16.9312	17.4286
C1orf109	13.9336	13.8153	14.3597	14.4739	13.6015	14.083	12.7768	13.3411
C1orf112	9.65639	10.3562	8.66697	10.1825	9.27399	8.71414	8.98138	8.84354
C1orf122	10.473	8.7986	10.9888	9.23575	9.17578	9.55952	12.0604	12.5191
C1orf123	6.42536	8.38875	10.7847	9.18779	11.5746	8.61063	8.08184	9.19281
C1orf131	21.4474	24.1674	19.5283	19.6265	21.9182	20.3156	23.1297	22.569
C1orf159	4.22239	4.18577	4.30611	3.22143	4.14346	3.93166	5.41098	4.30419
C1orf174	11.3596	9.43532	11.8828	9.06714	12.0526	10.3414	9.73614	11.0806
C1orf198	8.6468	8.84925	8.44587	8.33954	7.31456	8.61628	8.43668	7.99125
C1orf216	8.62048	7.80865	8.13432	8.22537	8.42721	7.37864	7.96226	7.27133
C1orf226	1.2462	1.86028	1.35766	1.48589	1.79546	1.5264	2.11541	1.63693
C1orf27	13.3273	13.4425	12.3713	13.2325	13.1895	12.6146	12.6705	12.2859
C1orf35	7.76804	8.31587	7.22514	7.69497	9.6024	6.98238	8.51554	8.6452
C1orf43	153.091	155.195	146.415	155.006	154.295	147.397	154.18	152.896
C1orf50	2.35244	3.44168	3.03278	2.22472	2.91917	2.24359	2.93196	2.26878
C1orf52	8.13211	7.54688	7.32001	7.00008	7.47834	7.06877	7.81061	8.55968
C1orf53	3.42107	1.2135	1.88977	2.56831	1.73036	1.79584	2.32289	2.62619
C1QBP	356.899	352.248	360.468	339.943	355.732	329.62	351.621	335.324
C1QL1	0.856224	1.28409	1.44905	1.50134	1.38954	1.08159	2.19847	1.35323
C1QTNF1	1.35017	1.54277	1.13482	1.13896	1.75479	1.20077	1.61697	1.31386
C1QTNF6	27.823	28.6248	29.8882	26.7181	28.5657	25.1658	30.8536	28.6732
C1QTNF9B-AS1	1.7456	1.75357	1.44387	1.78796	0.752519	1.9951	1.32283	1.09655
C1R	6.29382	4.06676	5.20478	4.99314	5.56255	4.56561	6.0973	5.54363
C1RL	4.70664	4.85587	4.58484	4.75007	3.96058	4.67931	5.11782	5.54344
C1S	31.4898	26.8107	27.1122	24.9028	28.7763	26.3329	28.8164	28.22
C20orf196	1.39452	1.30972	0.48213	0.842193	2.39485	1.81565	0.817905	2.08538
C20orf24	84.3987	91.2028	95.5237	83.9769	86.0308	83.7743	90.5852	91.1578
C20orf27	21.2568	18.4065	20.6679	18.1373	20.171	17.5624	20.9903	22.9022
C21orf2	3.68114	3.72773	3.66188	4.33428	3.7571	3.25081	5.16351	3.51602
C21orf33	29.662	29.4683	27.3497	31.0731	28.4059	28.523	27.7985	30.5883
C21orf58	1.91676	2.3916	2.41965	2.66054	2.33152	1.91102	2.69388	2.01281
C21orf59	44.786	49.3488	49.6975	49.2678	45.1627	48.3364	47.701	45.4166
C21orf91	1.48277	1.65744	1.67772	2.07721	1.87028	1.85892	1.86567	1.72173
C22orf29	3.85961	4.55905	3.92875	3.94794	3.80199	3.2088	3.53022	3.45394
C22orf39	6.14615	5.54628	4.58432	5.97838	4.28651	4.98201	5.68479	4.15662
C22orf46	4.41128	4.79901	4.51076	4.46304	4.08185	4.92064	3.92455	4.08875
C2CD2	6.17756	6.246	6.89006	6.16325	5.98629	6.55724	6.63615	6.10104
C2CD2L	2.52233	1.81907	2.07742	2.51372	2.6406	2.42261	3.20899	2.33542
C2CD3	4.08187	4.29194	4.09821	3.7183	4.37363	3.96298	4.16511	4.30904
C2CD5	7.04451	7.17127	6.51525	7.23917	7.18523	7.25543	6.0001	6.45557
C2orf42	2.05168	3.20889	2.23173	3.41316	2.48771	2.78303	2.24911	3.30817
C2orf47	9.94758	10.1867	9.25997	10.0789	10.1249	8.87713	10.2865	9.02178
C2orf49	6.05203	5.98919	6.90118	5.93916	5.47392	5.94038	5.93491	5.92235
C2orf68	3.16122	3.20178	3.56412	3.89752	3.59703	3.50342	3.77459	3.44914
C2orf69	4.91948	3.91562	4.83136	4.32862	4.48581	4.65556	4.55211	4.23548
C2orf74	14.4705	15.9436	14.1004	15.2658	16.2764	18.2413	12.6678	14.3756
C2orf76	2.89269	2.0405	3.53071	1.64518	4.13136	1.98698	2.97595	2.35516
C3	26.4701	26.6303	25.4866	25.1509	25.8078	26.0903	26.548	26.068
C3orf33	2.65639	2.31996	1.94537	3.28819	2.91481	2.35202	2.63525	2.36875
C3orf38	6.67271	6.63502	7.5056	5.56112	7.27453	5.16239	6.12813	5.96583
C3orf52	5.09392	4.49631	4.59565	4.51291	4.55438	4.83926	5.22321	4.50576
C3orf58	6.38061	5.55823	6.12286	6.48148	5.69389	6.51753	5.41209	5.55472
C3orf62	2.05962	1.5896	1.55062	1.63633	1.83654	1.79122	1.75042	1.40375
C4BPA	164.273	155.148	148.632	149.121	153.025	149.734	154.31	153.129
C4BPB	218.325	216.586	210.712	193.652	208.942	198.414	202.509	188.891
C4orf3	3.71121	4.90916	4.01466	4.80744	4.20927	4.87035	4.49982	4.93812
C4orf32	7.21253	6.161	6.30703	6.13618	5.70565	5.52063	5.39127	5.78807
C4orf33	4.23973	3.70863	3.36021	3.43133	4.05805	2.9221	2.68536	2.47111
C4orf46	4.81799	5.13618	4.15918	5.03825	4.27777	5.084	4.38781	5.14976
C4orf48	6.00598	6.04631	4.62154	6.04794	6.29727	4.78548	10.1381	7.0088
C5AR1	2.86847	3.48409	3.12549	3.20053	4.06912	3.05811	3.996	4.13847
C5AR2	2.28225	1.72995	2.19889	2.05088	1.5253	2.15291	2.5098	2.03718
C5orf15	20.8486	20.3608	22.1139	20.6947	19.5627	21.1271	21.5098	22.456
C5orf22	18.9522	19.5667	18.1838	18.6856	18.4894	18.4353	18.3882	17.5436
C5orf24	14.2684	13.4534	13.1849	14.6788	12.1805	12.9629	10.8775	11.5312
C5orf30	13.8159	12.4056	13.2234	15.1631	14.1259	12.1893	12.8114	12.9494
C5orf34	14.8102	13.5617	13.3064	13.1053	13.2272	13.6609	12.6957	13.271
C5orf42	6.93106	6.22518	6.23111	5.91233	5.63171	6.07805	6.56507	6.07856
C5orf51	22.4338	22.6329	22.2777	22.4133	20.2029	22.1699	20.385	22.7667
C6orf1	1.87874	1.73284	1.56992	1.22839	1.23328	0.928826	2.12828	1.37298
C6orf106	32.6361	31.304	32.8012	31.5866	30.2647	31.41	33.7177	33.9014
C6orf120	2.86573	3.79916	2.65683	2.5187	5.14222	5.44922	5.20131	4.48345
C6orf136	1.52065	1.651	1.45572	1.36894	1.67637	1.33783	1.62343	1.41659
C6orf203	7.25602	10.6975	7.27471	9.25833	8.64589	10.1731	6.93796	8.42995
C6orf223	2.22416	2.51873	2.20058	2.49374	1.90857	1.95927	2.20041	2.53257
C6orf226	0.566481	0.627936	0.869221	2.50163	0.217063	1.57694	1.14476	1.93271
C6orf48	16.0424	16.1108	15.4641	15.3806	11.8535	11.8196	16.044	12.6869
C6orf62	52.4859	50.8946	50.7983	48.946	52.0087	53.109	47.8587	48.6294
C6orf89	7.76402	8.03834	7.25109	6.22033	6.20776	7.64889	7.35187	8.07938
C7orf25	5.61186	5.13069	5.20374	5.43787	5.15153	7.1768	4.92889	4.27404
C7orf26	3.73345	3.91874	3.422	4.23123	3.81698	3.27162	4.12619	4.43848
C7orf43	3.13237	3.35645	3.15969	3.53611	4.45165	3.19229	4.48128	4.45943
C7orf49	9.18678	7.23447	12.3803	9.80544	9.04305	9.38876	11.4177	10.7051
C7orf50	22.1192	21.6955	21.9807	24.7601	23.1838	21.9785	24.9517	24.6452
C7orf73	11.7392	10.2401	10.7292	10.7637	11.5015	10.3429	9.61552	10.91
C8orf22	48.4295	51.3491	47.337	59.7919	49.3745	59.9973	45.5934	49.9478
C8orf33	56.4056	59.0703	59.6676	58.5191	56.7797	54.211	54.7459	54.0225
C8orf37	2.23164	1.93795	2.46169	2.54325	2.17522	2.35569	2.09485	2.18417
C8orf4	12.8729	11.2212	22.1068	22.6159	33.6731	35.9933	31.265	31.5629
C8orf58	2.37716	2.60316	2.53098	2.25757	2.48517	2.50507	2.62116	3.47895
C8orf59	27.7842	26.1507	27.39	29.2049	24.4534	30.5477	26.2513	23.6518
C8orf82	4.64457	4.49759	4.98537	5.91959	4.93618	4.82051	7.32514	6.6107
C9orf116	5.77004	7.15007	6.39922	6.97915	5.96095	6.33741	6.28744	6.95811
C9orf129	7.73641	8.34063	7.77997	8.04285	9.08189	7.28923	8.64772	7.45387
C9orf142	14.1031	15.3944	11.0265	14.9758	15.0981	11.8163	17.4915	13.3606
C9orf16	7.85234	9.70305	10.2217	9.94819	9.91438	7.37162	9.36484	8.72887
C9orf3	4.57209	4.84233	4.17689	4.28104	4.47144	4.17296	4.06714	4.1404
C9orf40	8.08623	8.00918	9.27038	8.31636	9.15401	9.31701	8.98436	9.55893
C9orf64	12.8277	11.6001	11.2175	11.3386	10.8092	11.7556	11.9078	11.0706
C9orf69	14.1967	12.9005	14.2897	14.825	11.587	11.515	15.7435	15.11
C9orf72	1.88966	2.51006	2.60135	3.16557	2.29303	3.07922	1.63447	2.2975
C9orf78	37.2601	34.0097	34.285	35.9702	36.1984	35.0846	32.3976	30.8241
C9orf85	7.99365	7.9487	6.02008	7.98156	8.00656	7.73103	7.98186	8.27202
CA11	5.89976	6.0905	5.39017	6.51345	5.22885	6.6625	6.0067	6.10776
CA5B	1.33029	1.487	1.27362	1.56123	1.18225	1.17364	1.55875	1.41595
CAAP1	12.5345	10.8043	12.304	12.3307	11.5672	11.5879	11.3941	11.5449
CAB39	19.6587	18.0043	18.7989	17.0661	17.5121	17.6402	18.1317	18.4876
CABIN1	7.8066	8.84178	8.11641	8.37662	8.1189	7.82892	8.69804	8.30705
CABLES1	11.6603	11.2185	10.0033	12.3232	11.1352	11.06	11.2198	11.1621
CABLES2	1.12838	1.31131	1.3195	1.62751	1.29711	1.32448	1.76536	1.72309
CABYR	1.06071	1.25035	0.915426	1.41856	0.60598	0.943398	1.00602	1.08127
CACFD1	1.47795	1.43039	1.44116	1.39512	1.88611	1.25011	1.89026	1.70031
CACNA2D3	1.93402	1.74837	2.18249	1.90717	2.28798	2.21775	1.84412	1.96993
CACNB2	3.00715	2.60643	2.11314	3.03485	2.81882	2.74727	3.02937	2.50561
CACNB3	7.00668	7.29766	6.83294	7.48266	6.95054	5.37659	7.43681	8.02041
CACTIN	7.60382	8.09073	8.15845	8.31061	7.9741	6.34331	9.2427	7.82667
CACUL1	14.991	15.1809	14.8659	15.6425	15.2217	15.3899	14.6959	15.9342
CACYBP	92.839	90.8059	91.3218	91.6182	93.2113	92.1038	86.8686	87.9142
CAD	20.7503	21.0263	20.5273	19.8071	18.8354	20.4705	21.9247	20.059
CADM1	11.2765	10.8626	10.729	11.2396	10.6447	10.8922	10.5338	11.2168
CALCOCO1	4.47278	4.83088	5.17374	4.12205	4.36503	4.59225	5.53473	4.90086
CALCOCO2	9.43662	9.22798	8.97004	9.72623	9.55373	9.25933	8.81577	9.67179
CALD1	35.0116	34.5699	33.9056	34.663	33.4737	34.0896	32.72	33.2938
CALHM2	1.66877	1.46504	1.32602	1.28167	1.5068	1.43344	1.99006	1.72838
CALM1	26.3592	26.1347	24.6711	27.1302	25.605	26.0367	26.3834	26.2141
CALM2	440.553	425.763	426.805	431.153	438.012	438.889	390.611	400.716
CALM3	56.0125	57.1289	54.7819	53.8856	54.7573	51.1881	58.7569	56.7217
CALML4	3.50356	3.33249	2.89906	3.54035	3.04257	3.02181	3.28087	2.83832
CALR	738.617	758.294	752.463	712.667	751.865	735.658	735.032	741.767
CALU	84.2644	76.4434	77.4705	77.0988	77.2242	75.6504	78.6325	75.4003
CAMK1D	5.328	5.43691	4.76554	5.35499	6.22418	6.89655	6.63964	4.53569
CAMK2D	1.91627	2.28903	2.29089	2.50791	1.90002	2.44069	1.52782	1.92984
CAMK2G	15.1718	14.3576	12.9913	14.0547	14.3971	13.0944	14.3751	14.6313
CAMK2N1	1.3668	1.24573	1.18844	1.17364	1.60609	1.1958	1.43627	1.3601
CAMK2N2	4.29267	3.38094	5.39508	4.86391	3.24643	4.38006	4.86242	4.40815
CAMKK1	8.38454	8.15429	8.64774	7.75029	7.54697	8.09207	7.79249	7.48889
CAMKK2	7.24519	7.51486	7.94461	8.31701	6.92532	7.56559	7.52151	7.46947
CAMKMT	4.25136	4.76612	4.83693	5.49362	4.66493	6.10947	4.33467	5.25384
CAMLG	5.12004	5.00152	5.11887	5.22868	5.22352	4.50493	4.88881	4.95395
CAMSAP1	7.25372	7.41839	7.82281	7.34008	7.22929	8.15164	7.00842	7.55236
CAMSAP2	26.3829	26.2871	25.8533	26.8482	25.8657	27.2919	25.5636	26.1682
CAMSAP3	1.05338	1.33362	1.44224	1.82635	1.65193	1.55496	1.94501	1.66755
CAMTA1	17.2633	16.9588	15.007	15.5012	18.0895	16.7991	19.922	16.4373
CAMTA2	4.10972	4.12027	4.06462	4.55009	4.32481	4.09092	4.63887	4.07438
CAND1	59.5735	54.6508	56.2973	54.965	54.3842	54.683	54.0328	55.7911
CANT1	13.1941	15.2597	14.0926	13.7055	14.0356	12.6433	15.3238	13.7366
CANX	292.025	288.153	280.915	284.443	272.84	278.269	265.174	269.766
CAP1	101.641	96.5192	100.455	102.733	100.475	98.1183	100.803	104.831
CAP2	9.6755	9.95724	10.3641	8.94835	9.23761	8.92599	8.70762	9.6314
CAPG	80.4344	78.355	86.9217	78.4354	85.9999	72.7019	92.1604	89.2135
CAPN1	17.525	17.7136	16.5855	17.2347	16.1428	15.8735	18.3132	17.7679
CAPN10	3.86325	3.22113	3.62864	3.54009	3.4403	3.33275	5.12451	4.01346
CAPN15	8.48238	8.17755	8.9358	9.15872	7.86991	7.24308	10.25	9.34675
CAPN2	63.3261	57.8324	62.7837	56.8465	64.3349	58.5856	63.1642	59.0963
CAPN7	11.3616	11.1717	11.4902	11.1008	12.0531	12.7706	10.5501	11.5729
CAPNS1	132.049	142.249	130.551	126.886	134.041	125.942	149.806	133.554
CAPRIN1	146.876	144.437	143.194	150.507	136.087	143.536	135.557	137.967
CAPRIN2	3.06973	3.42567	3.29336	3.24529	3.21086	3.56786	3.26958	3.3663
CAPZA1	118.902	115.315	109.127	111.104	113.468	115.676	108.243	109.497
CAPZA2	60.3021	58.1778	57.4353	58.3449	60.8198	56.144	53.8266	55.5569
CAPZB	47.143	44.5427	47.8169	44.3633	44.7397	47.2482	49.3751	48.4433
CARD10	13.8808	13.2165	13.092	14.5458	12.3475	12.0362	15.1196	13.8104
CARD14	3.10343	4.42199	3.80028	4.53902	3.97342	4.20094	4.27692	4.06638
CARD16	3.93971	2.99351	2.94161	4.9889	4.80696	2.96669	4.06212	2.50293
CARD19	5.02953	2.91585	3.83082	2.9602	3.39772	2.86833	4.37979	6.0468
CARD8	1.3078	2.11756	1.13897	1.42219	1.05319	2.91487	1.35252	1.26944
CARHSP1	28.6207	26.1169	28.504	24.3403	25.1304	22.6763	32.2285	26.8707
CARM1	22.0523	24.5929	23.4239	24.3592	21.9879	22.0603	27.2959	25.5436
CARNMT1	11.1977	11.4857	10.5658	11.186	9.27247	10.484	11.0526	10.1943
CARS	23.1142	25.3549	25.5925	23.821	24.4111	25.2339	23.5577	25.6148
CARS2	30.8007	32.276	34.7855	34.1735	31.8878	33.4596	35.0261	32.8963
CASC10	3.28895	2.34949	3.1962	2.90485	2.85657	2.61588	4.12076	3.17934
CASC3	30.0677	29.0328	28.2176	27.4683	28.8644	28.1968	30.187	28.6029
CASC4	20.0317	18.5111	19.234	18.1332	18.5408	17.8386	18.7033	19.3941
CASD1	4.53983	4.08878	3.87757	3.73947	4.30134	4.31601	4.66594	3.78904
CASK	4.26656	4.07017	4.2394	4.03666	4.3831	4.23789	4.59422	4.21247
CASKIN2	5.82633	6.61171	5.99356	6.53979	6.21104	5.61077	6.82724	7.03676
CASP1	4.54431	3.86035	3.92628	4.15967	3.6347	4.20379	5.01946	5.78783
CASP2	19.7479	21.067	18.6008	18.6125	19.1954	19.4699	17.92	19.2887
CASP3	9.74391	9.76484	9.87696	9.28581	9.5729	9.56199	9.88996	9.96363
CASP4	9.19477	8.30584	9.8738	10.7331	10.9063	9.99147	9.07622	10.1904
CASP6	6.85093	5.98729	4.81592	5.93369	5.97236	5.41143	7.22268	5.89159
CASP7	21.4748	21.8125	25.4218	21.745	23.3779	25.4066	22.9459	21.0932
CASP8	10.4906	10.1723	10.4845	9.82971	9.96719	10.5464	10.9603	10.5676
CASP8AP2	6.39543	6.37653	6.19786	6.55392	6.91791	6.69294	5.78798	6.53698
CASP9	7.99926	9.49073	9.06491	11.3849	9.84154	10.594	9.3739	9.48369
CAST	157.597	144.971	118.905	125.084	115.022	118.558	127.93	111.877
CASZ1	1.24071	1.26248	1.08431	1.42369	1.22507	1.27604	1.61529	1.5767
CAT	33.4469	34.3508	31.2227	33.388	32.3323	30.9575	30.8212	32.5622
CAV1	59.6385	58.1531	56.3152	58.7665	55.0769	54.5471	57.1726	57.0016
CAV2	22.7735	22.4261	21.4416	20.9065	21.2279	21.8937	21.6491	20.2958
CBFA2T2	2.06924	2.19223	2.19165	2.26426	2.1892	2.42497	2.50894	2.48928
CBFA2T3	1.80807	1.90301	1.52535	2.04523	1.43297	1.79396	1.97852	1.95696
CBFB	25.6993	25.7766	24.8352	27.0893	26.651	27.9623	23.0995	25.7371
CBL	4.53641	4.77973	4.47963	4.69526	4.59007	4.74967	5.24254	4.70816
CBLB	3.7319	3.69627	3.89707	3.56693	4.03175	3.71023	4.12688	4.59782
CBLL1	11.1895	11.8237	11.2692	10.9071	12.57	11.9322	11.4753	11.1824
CBR1	33.9069	36.8077	37.9442	35.6268	33.0633	36.6161	40.474	41.8853
CBR3	3.5262	3.27058	3.72674	5.00528	2.7299	3.52004	3.49021	3.68285
CBR4	7.39355	6.48639	6.59758	6.63486	5.59033	6.67452	5.1295	6.60137
CBS	70.7677	73.1617	73.1565	76.11	71.6021	71.7347	78.987	75.8315
CBWD1	12.3511	13.3999	11.7963	13.5578	12.6113	12.4173	11.5284	12.0756
CBWD2	10.5501	12.1555	10.9088	11.5178	11.0441	10.6779	10.4492	11.3504
CBWD3	7.0287	6.46562	6.69572	6.00967	6.28009	6.94273	7.52179	6.43401
CBWD5	9.90154	11.85	10.0179	10.8603	11.753	11.2802	10.935	10.9969
CBWD6	5.52728	5.22615	5.36607	4.88199	5.56024	5.52291	5.1866	5.42001
CBX1	46.5009	47.3748	42.7815	42.462	42.8078	41.9723	44.0607	44.024
CBX2	15.7259	15.9733	15.7154	15.8027	15.4765	14.6646	18.1725	16.3834
CBX3	161.565	155.342	150.952	159.705	159.415	156.223	153.167	148.739
CBX4	13.5466	14.691	16.3568	14.9851	17.3502	16.9887	21.4691	19.2765
CBX5	32.0003	33.3455	30.6773	31.9002	28.3543	30.7822	29.1255	29.786
CBX6	15.1534	15.571	15.4363	16.6758	14.6248	14.7706	17.5317	17.3074
CBX8	12.013	12.0763	12.6494	11.7591	11.4053	11.0245	12.7376	12.5695
CBY1	4.86134	4.60431	4.46123	5.29142	3.72594	4.20445	4.27169	5.58805
CC2D1A	9.71181	9.90332	10.216	9.28753	8.48205	8.39569	10.8786	10.0229
CC2D1B	4.88948	4.75733	4.95276	4.22343	4.50748	4.42133	4.98629	4.72618
CC2D2A	3.99788	3.85075	3.81168	3.85666	3.74794	3.87433	3.76497	3.84863
CCAR1	56.5928	52.0306	54.8823	56.9482	55.9209	57.3213	49.2776	51.6444
CCAR2	23.0138	21.7732	22.105	21.9887	22.9857	21.9655	25.2737	21.4458
CCDC102A	3.34099	2.59891	3.91232	3.39732	3.30155	3.3216	4.54842	3.52461
CCDC103	1.42226	1.38546	1.14077	1.0468	1.73402	1.15959	1.61997	1.5991
CCDC107	5.93859	5.28795	6.6069	4.92294	7.40115	6.079	9.43707	6.77871
CCDC112	6.60019	7.09546	6.31778	6.87842	7.03117	7.33119	5.72606	6.2969
CCDC113	1.26142	1.58375	1.42203	1.68489	1.56841	1.58937	1.21733	1.43273
CCDC115	3.18687	3.40379	3.16454	2.7282	3.81241	3.30321	3.77679	2.78313
CCDC117	17.5231	16.6576	17.4218	18.188	17.1678	17.1313	16.4876	17.4038
CCDC12	18.5664	22.4515	18.3957	18.0861	18.2611	19.0705	19.7428	18.292
CCDC120	1.09484	1.50997	1.24801	1.31803	1.09079	1.42809	1.64362	1.86441
CCDC124	38.0752	45.0751	41.6075	45.3544	42.137	41.0419	44.4449	44.5478
CCDC125	5.92716	5.72301	5.55361	5.44323	5.36244	5.65485	5.63936	4.66659
CCDC126	4.08078	4.01379	4.00171	4.37835	3.89814	3.77137	3.20569	4.11799
CCDC127	17.9856	15.9494	15.8171	17.4262	16.1697	14.86	18.162	17.2412
CCDC130	4.88991	5.01513	4.1548	5.44901	4.5179	4.36174	6.31687	4.96991
CCDC134	3.8377	3.7384	3.81424	3.27397	3.74314	3.05234	2.89062	3.71972
CCDC137	24.7672	25.2896	25.6246	26.171	26.2655	21.7421	26.7488	24.0615
CCDC138	11.3948	12.2941	12.6604	12.2109	13.1562	11.7135	11.7253	12.1045
CCDC14	15.9447	15.5531	14.5211	16.2684	15.2218	15.3347	14.2383	15.3427
CCDC142	3.51188	3.59689	3.15086	3.26201	3.16747	3.23561	4.22674	3.26639
CCDC150	2.37781	1.97164	2.11157	2.04638	1.76486	2.04384	1.81612	1.91636
CCDC167	9.4635	10.8398	9.62016	10.7961	11.0599	11.4784	11.6657	10.6952
CCDC174	4.89636	4.95558	4.81817	4.98784	4.43212	4.99492	5.27716	5.0237
CCDC18	13.4608	12.297	12.8185	13.127	12.5119	13.0506	11.2667	11.4801
CCDC186	3.46505	3.41286	3.70368	3.57676	3.55157	3.49399	3.44693	3.77443
CCDC22	4.84086	5.46855	5.53545	5.68481	5.17484	5.18673	6.39291	5.83844
CCDC25	8.30815	9.06228	7.59449	9.23518	7.8148	9.4593	7.25111	8.08141
CCDC28A	2.72821	3.13619	3.19781	2.17533	2.90386	2.77265	1.96026	3.00573
CCDC34	35.573	34.001	35.2994	33.864	34.1453	35.1939	31.7457	29.9065
CCDC43	28.1932	28.1116	27.5452	28.594	25.7798	27.5392	25.4336	26.1121
CCDC47	68.3016	64.2501	65.4904	63.9689	65.6039	65.1961	63.0271	61.7592
CCDC50	8.58551	8.28665	7.75465	8.30578	7.9556	7.79322	8.12221	7.79968
CCDC51	24.2533	27.3876	25.1985	24.603	24.0532	25.3542	26.0064	27.612
CCDC53	4.03343	5.18636	4.91631	5.33932	5.1888	4.32736	5.1798	4.54161
CCDC57	6.35458	6.48357	5.94812	6.84501	6.42514	5.95263	5.85734	5.92296
CCDC58	55.2319	47.5716	59.6165	54.9495	54.2956	62.5609	55.8839	54.0951
CCDC59	24.0448	25.0174	21.1394	22.2462	25.8957	23.9968	23.8563	24.3394
CCDC6	23.0385	21.4335	22.1386	21.4367	21.2014	21.0912	21.358	21.5583
CCDC61	1.1082	1.11675	0.881139	1.02327	1.20442	0.913463	1.31925	1.64986
CCDC66	5.5954	6.61997	7.03925	7.4842	7.31004	5.62863	6.5891	7.38806
CCDC68	1.78851	1.77529	1.87109	2.16315	2.27141	1.84972	1.98421	2.07026
CCDC71	6.61362	7.19617	7.05074	7.65993	6.48318	7.69664	7.42862	7.47527
CCDC77	29.3257	28.7861	29.627	25.9143	28.1095	25.3356	28.2826	30.5233
CCDC78	3.20783	2.26242	3.6832	3.17494	2.93263	1.88147	2.98072	3.02346
CCDC80	3.816	3.09237	3.95901	3.98952	3.60566	3.46865	3.80315	3.88074
CCDC82	8.55416	9.17671	8.6842	9.01337	8.84648	9.06175	9.01852	9.31623
CCDC85B	12.3897	10.8462	11.5529	11.995	11.1018	11.2187	16.5632	14.4697
CCDC85C	8.06486	8.06352	8.03918	7.64378	7.90296	7.49893	9.29357	8.44838
CCDC86	71.3883	66.9955	69.2223	66.7256	66.4124	61.7494	80.7932	69.7689
CCDC88A	12.144	11.9291	11.3935	11.9205	10.7897	11.4297	10.4172	10.9058
CCDC88C	2.4765	2.33191	2.22688	2.37152	2.38765	2.29798	2.4969	2.28267
CCDC9	4.21146	4.78408	5.12699	5.45647	3.80095	4.77526	5.95039	5.6554
CCDC90B	8.41243	6.94632	8.03376	8.48667	8.07844	7.73724	7.15967	7.50521
CCDC91	14.3063	13.1276	12.995	13.0071	13.2092	14.0924	12.9123	12.5679
CCDC92	4.1927	4.17853	3.05438	3.52963	4.15639	3.2582	3.78329	2.85436
CCDC93	8.11783	8.15018	7.9486	7.66817	8.38517	8.10151	7.64639	7.44874
CCDC94	15.8706	14.6805	14.9892	13.2317	15.6645	13.5803	15.9916	13.4434
CCDC97	10.9542	12.1889	11.4996	11.5859	11.2224	11.1233	11.3301	10.9659
CCL2	2.41239	1.73816	3.19265	1.99749	2.63446	0.719515	2.48626	2.16052
CCL26	1.46805	2.23755	2.53417	0.405188	0.632837	2.40821	1.5575	0.704342
CCL5	2.28343	2.5076	1.90669	1.6985	1.79294	2.43184	2.5111	2.63611
CCM2	8.80999	7.92383	6.83954	6.16711	9.17645	6.27092	8.65539	7.99721
CCNA2	46.8779	46.6535	45.2344	48.9678	44.3351	49.0694	42.1836	42.1771
CCNB1	99.143	102.68	101.248	104.064	101.975	102.188	100.833	101.128
CCNB1IP1	23.2245	27.1216	22.5606	24.4387	22.668	24.6071	21.4305	21.8498
CCNB2	60.3675	61.4297	58.3027	63.3252	60.6364	60.21	54.6611	60.2857
CCNC	31.4781	28.4361	29.9239	30.5042	30.1746	26.5953	27.9173	25.817
CCND1	34.2499	32.4131	34.4403	35.2765	34.5486	34.4476	36.8277	35.8193
CCND3	29.3802	30.0901	30.2482	31.3897	29.0585	26.9257	32.6682	31.4988
CCNDBP1	5.39029	4.15109	5.202	4.88607	4.69615	5.05437	4.33419	4.61093
CCNE1	9.43137	8.71211	10.38	8.80097	10.0242	8.5729	9.48419	10.678
CCNE2	13.632	13.2136	14.7484	14.0475	13.8449	13.3342	11.8462	14.1972
CCNF	15.5772	17.0725	18.7163	17.8848	18.6037	17.0418	17.465	16.2134
CCNG1	45.8545	41.2233	44.3683	45.1662	40.2796	42.3398	39.1476	40.0751
CCNG2	1.52068	1.34304	1.4797	1.81536	1.25066	1.50448	1.15426	1.5976
CCNH	31.3561	27.6482	30.4704	30.8654	29.0802	29.757	29.5113	29.1055
CCNI	53.3951	56.1113	51.8213	50.9656	51.6287	52.4632	53.1769	51.8111
CCNK	16.9729	15.8754	15.7702	16.0342	17.6339	17.8138	17.8335	17.6569
CCNL1	16.2738	16.5559	17.3806	18.547	42.0845	46.8702	39.6667	42.651
CCNL2	20.8306	21.5563	21.608	19.79	18.8625	16.9749	19.8196	19.8404
CCNO	6.3039	4.6688	5.61239	6.47745	4.52142	4.82441	7.70439	5.49141
CCNT1	15.9875	14.7149	15.1248	15.6253	16.5227	17.1637	16.593	16.6484
CCNT2	5.93608	6.17211	5.09138	5.71043	5.03939	5.65189	5.54521	5.47453
CCNY	9.40799	8.88839	9.52763	8.99639	10.1825	9.54906	9.75748	8.9072
CCNYL1	11.791	12.0862	12.0917	11.8813	10.9833	11.6353	11.5071	11.5606
CCP110	3.60628	3.74076	3.98753	3.85403	4.70202	4.3255	4.47698	4.61098
CCPG1	25.4267	23.6733	23.9623	24.394	23.7763	23.5452	22.3798	24.29
CCS	8.05218	9.71329	7.4496	8.27968	9.43774	9.60652	10.3375	8.8881
CCSAP	6.63897	7.0948	6.92348	7.13936	7.29658	7.11423	7.21421	6.9851
CCSER2	4.3702	4.49557	4.58007	3.83341	4.45104	4.28579	4.73166	4.77504
CCT2	222.203	214.823	215.648	212.435	222.178	218.845	209.488	212.181
CCT3	424.931	422.399	416.757	401.589	428.27	414.79	409.505	408.209
CCT4	171.147	158.759	165.382	165.907	167.574	157.848	158.321	158.036
CCT5	509.51	494.241	487.548	482.741	518.162	488.442	479.337	481.216
CCT6A	255.575	255.685	253.645	261.063	255.83	256.089	236.454	238.552
CCT7	280.051	285.284	280.651	281.876	286.65	281.989	273.607	267.419
CCT8	273.364	271.058	266.4	278.054	279.244	279.453	246.001	260.899
CCZ1	35.5881	33.8165	33.6711	34.0286	35.416	32.9444	35.1095	33.5265
CCZ1B	32.0678	32.8584	30.6397	32.5421	33.2939	29.5301	31.3367	30.4664
CD101	1.12498	0.900244	1.07847	0.643743	1.18641	1.04413	1.16151	1.46995
CD109	25.6652	24.2216	23.5927	21.8338	22.9263	23.1556	22.77	23.6915
CD151	77.661	74.497	80.4503	77.0789	75.6051	65.855	92.8546	81.6757
CD164	67.053	63.359	63.9183	63.9135	67.4204	60.627	61.1779	60.5248
CD24	83.0422	83.2899	82.8394	86.8064	82.9033	84.202	77.22	79.2001
CD276	38.4746	37.3726	40.4682	37.1175	37.5149	32.9817	39.2437	38.0633
CD2AP	19.1021	18.1772	19.995	19.6933	19.1237	19.9669	18.016	18.594
CD2BP2	9.62395	10.3985	10.7023	8.64541	10.3177	8.67773	11.0794	9.77268
CD320	44.1031	43.6324	47.1651	42.4924	47.6861	35.7534	49.0799	48.8857
CD3EAP	9.21573	9.24554	9.51739	8.65591	9.72935	9.62021	10.3605	9.14128
CD44	70.6794	61.8064	65.5842	59.4992	67.3961	60.1462	72.6568	68.9393
CD46	67.904	64.4244	65.143	65.9851	63.1624	64.6051	64.8724	63.235
CD47	3.16461	2.89778	3.45311	2.94222	3.16735	2.79399	2.85326	2.41433
CD55	293.264	271.436	295.507	279.686	324.076	303.692	318.542	299.825
CD58	28.4325	25.5647	27.3332	23.7896	28.6481	24.2292	28.8816	24.4863
CD59	42.6759	38.8599	38.6004	38.1361	41.1391	36.3488	41.1527	38.6068
CD63	306.743	305.789	326.599	304.918	328.526	306.358	338.964	332.91
CD68	3.63323	3.50256	3.54491	3.53356	2.76921	3.58072	2.88774	3.82905
CD70	23.5243	18.9181	20.0652	17.5179	18.9824	15.8486	27.4045	27.5008
CD81	44.7312	48.7216	48.7277	49.8749	50.5896	47.3995	54.5059	52.5378
CD82	6.20945	5.83724	5.20163	5.37769	4.74182	4.81656	6.0391	5.78291
CD83	14.6125	13.8936	14.6027	13.9747	16.2626	14.7683	16.1377	16.1949
CD9	67.3603	64.56	66.4838	63.9102	70.6025	61.7637	65.7672	66.3865
CD99	8.47263	9.14648	7.89494	8.7955	8.83102	9.58009	8.89306	8.57496
CD99L2	7.07244	7.24297	6.81348	6.80098	5.78275	6.88059	7.5512	7.14754
CDA	24.2502	25.441	23.4224	21.3225	21.9029	19.632	27.9331	23.9345
CDADC1	2.82075	2.67905	2.85377	2.1212	1.9593	2.29308	1.69105	2.29993
CDAN1	1.78523	2.28212	1.90536	1.84377	1.88668	1.71761	2.09476	1.9525
CDC123	125.934	131.748	121.978	122.358	127.526	123.746	121.45	126.593
CDC14B	4.08638	4.25116	4.06669	3.91283	4.78863	4.02321	3.49973	3.98184
CDC16	29.5026	28.1361	27.1045	28.1442	28.3177	28.856	30.1492	28.1823
CDC20	80.7483	83.8003	85.7743	83.9527	83.1272	80.4472	88.2723	86.4994
CDC23	18.5549	16.9195	18.5062	18.9974	17.3175	18.7371	17.5161	16.8155
CDC25A	24.179	23.5833	24.8173	22.6337	25.8109	23.4927	25.5943	25.0916
CDC25B	32.0836	32.8784	33.6301	33.0986	33.527	31.8714	35.9163	34.9827
CDC26	12.869	12.9039	14.5272	14.0992	13.777	13.2436	14.4721	14.391
CDC27	30.8107	29.6294	29.859	31.578	29.8444	31.7025	27.9185	30.2057
CDC34	20.1999	21.021	22.9437	23.0561	21.6483	18.4509	26.4058	25.4404
CDC37	112.23	117.304	116.153	119.091	116.995	108.314	124.805	118.434
CDC37L1	5.92524	5.34608	5.39165	6.30251	5.79296	6.05914	4.84524	6.32158
CDC40	9.9062	9.75307	8.73262	9.82226	10.3607	9.53785	9.73676	9.00563
CDC42	63.8422	65.7619	65.6745	64.6904	63.0245	62.6362	62.0877	63.2416
CDC42BPA	10.6981	10.0041	10.0814	9.84688	9.54772	9.7909	10.1034	10.1621
CDC42BPB	11.0651	12.9713	11.0779	11.4688	10.9273	12.0586	11.7811	10.9175
CDC42EP1	42.1369	46.0435	44.0068	47.6232	45.0682	39.6602	53.6756	50.2031
CDC42EP2	5.27137	4.21349	4.70453	4.43405	5.19395	5.56162	5.86975	5.18438
CDC42EP3	6.02965	5.80551	6.39811	5.04082	6.14399	5.54338	7.31849	5.87549
CDC42EP4	32.2895	31.7517	33.4304	32.0958	31.9963	30.7105	39.7238	38.1162
CDC42SE1	25.044	25.2642	26.7568	26.3522	30.3861	30.5012	29.1639	28.9984
CDC42SE2	16.6557	16.669	16.7232	17.4892	16.6819	16.9567	16.3674	17.5502
CDC45	25.5702	27.6246	24.2984	24.3712	23.4304	24.7121	23.7324	23.2065
CDC5L	18.714	17.7178	17.3531	18.27	17.2796	18.9568	17.947	16.9702
CDC6	52.9235	50.6248	51.0308	48.8547	49.7114	50.7464	52.462	53.045
CDC7	25.2123	23.5359	23.1513	23.469	23.3266	23.2994	23.3051	22.773
CDC73	20.2554	18.0076	19.6366	19.5404	19.4188	20.0587	19.0499	19.6653
CDCA2	13.8039	13.3619	13.138	13.4685	13.5437	14.706	12.7227	14.1914
CDCA3	18.2955	18.1192	20.4938	18.7802	15.7303	18.8751	18.7284	19.7621
CDCA4	7.9153	9.94186	9.75563	10.0381	10.6588	10.0236	11.1035	11.0877
CDCA5	23.2276	24.0107	24.3265	23.2159	21.7083	22.2018	21.0975	23.0709
CDCA7	17.7384	19.5456	19.9243	18.9869	18.429	18.7383	17.2255	17.0905
CDCA7L	27.5224	31.0291	27.2055	29.6515	28.6191	30.006	25.9584	28.5248
CDCA8	22.6201	23.6205	23.2158	21.8102	21.9552	22.2205	24.17	25.581
CDH10	55.3927	55.0816	56.0643	54.3348	58.8021	59.8643	58.2381	56.9483
CDH24	3.60651	3.32775	3.90154	4.13094	3.92231	3.34119	4.54388	3.26529
CDIP1	9.89222	9.73572	11.3361	10.7528	10.7195	9.96347	11.6535	11.9843
CDIPT	10.6389	9.39511	10.5423	10.9701	10.4529	10.3582	12.2724	11.3281
CDK1	89.9715	92.5811	89.7908	92.6717	88.9447	88.9406	77.4784	91.0829
CDK10	12.7211	10.5967	12.2542	11.3244	13.7325	11.4507	13.1923	12.9263
CDK11A	6.3707	4.11946	9.71177	5.91149	5.95863	5.35505	6.81988	8.35182
CDK11B	15.3208	17.5719	12.3487	15.3596	16.7159	15.5035	15.235	12.9958
CDK12	24.1575	23.6966	23.4475	23.4612	23.0738	23.0307	24.8758	24.2204
CDK13	10.7527	9.98457	11.0564	10.6337	10.9633	10.621	10.3357	10.3136
CDK14	2.74329	2.85572	3.33337	2.42912	2.48124	2.75794	2.61708	2.97741
CDK16	44.3857	41.7529	41.2317	42.213	42.7175	43.2251	46.1811	42.4606
CDK17	8.85285	7.96541	8.78582	8.14947	9.26152	9.07921	8.78749	8.67624
CDK18	4.12887	4.55139	4.20803	4.34197	4.14139	3.79919	4.58504	5.56258
CDK19	3.23469	3.23061	3.39795	3.24782	3.37525	3.20861	2.95211	3.34816
CDK2	56.1377	54.182	57.5334	55.7641	55.7104	57.0776	57.7221	60.9506
CDK2AP1	106.708	93.6117	103.281	93.3135	101.356	88.4566	112.027	102.095
CDK2AP2	9.07004	11.1222	10.6804	9.76371	9.7783	8.1933	11.597	10.6177
CDK3	4.25235	4.07811	3.35409	3.95618	3.95451	4.10415	4.75042	5.31827
CDK4	62.4365	59.8399	63.3775	57.9967	60.4293	55.5528	62.2875	64.9364
CDK5	13.5055	13.5712	13.2673	13.9656	14.07	12.5046	17.5835	15.8965
CDK5RAP1	20.1383	22.2087	20.2349	21.9275	22.8469	21.7696	20.024	20.9051
CDK5RAP2	15.3803	15.8972	15.694	16.8231	15.9139	15.9193	14.5943	14.9914
CDK5RAP3	19.719	19.5255	18.1266	18.3301	19.8367	20.8005	19.3351	18.9857
CDK6	15.7458	15.2715	15.7627	15.5188	14.6228	15.9323	14.8584	16.4796
CDK7	29.6783	25.9547	26.2021	30.0213	29.6017	29.4171	26.8831	27.2221
CDK8	6.60005	6.2143	6.53027	5.94091	6.94123	6.25765	6.25043	6.68234
CDK9	14.519	14.4688	15.0213	14.5057	13.8148	13.3085	17.0813	15.3021
CDKAL1	5.53637	5.6776	5.23404	4.99774	5.82676	5.98387	5.3213	5.19354
CDKL1	3.47619	2.74381	2.94105	2.94893	3.06718	2.99923	1.9802	3.08824
CDKL5	1.77964	1.4338	1.48927	1.51802	1.76679	1.93015	2.18232	1.86269
CDKN1A	9.40597	10.5699	11.5356	10.1949	14.9559	13.7199	14.4432	15.1964
CDKN1B	21.9692	21.3279	23.7934	24.8755	21.1476	19.9679	23.8066	23.1052
CDKN1C	4.81534	4.31952	4.60517	4.99439	4.5705	3.7945	5.43921	4.57349
CDKN2A	69.4499	73.0842	74.3282	73.4911	75.3087	59.3856	86.2217	82.2146
CDKN2AIP	15.5038	16.1477	14.7323	13.9944	19.4737	20.3478	18.1612	19.0307
CDKN2AIPNL	14.7418	16.9616	16.1777	15.4512	15.4446	14.0997	15.2347	18.6222
CDKN2B	7.89474	6.99306	7.04477	6.68944	6.81157	6.90987	8.01656	8.31083
CDKN2C	20.7984	21.8313	21.1518	21.302	18.9218	22.4647	20.0068	22.9416
CDKN2D	1.04147	2.38587	1.83776	2.37625	2.47421	2.15367	2.10462	2.22079
CDKN3	15.6942	13.9365	17.1309	15.1591	14.7238	20.7979	15.6662	17.8714
CDON	1.83343	2.00523	2.50428	1.85227	1.99806	1.99171	2.05441	2.18905
CDPF1	3.04078	3.31449	2.68286	3.02138	1.86426	3.08359	2.27361	3.69591
CDR2	10.7793	11.0229	11.7442	11.5836	13.2612	12.4553	13.1015	14.025
CDR2L	10.9053	10.3956	11.3784	10.8941	10.9831	9.3899	14.1247	11.6229
CDS2	3.35012	3.14346	3.2635	3.38315	3.39534	3.05938	2.94473	3.2078
CDT1	19.7232	19.0697	20.8911	20.6096	20.9284	17.9115	23.4504	21.6728
CDV3	80.2742	78.0521	78.2627	77.392	80.9903	77.8807	76.5074	76.6449
CDYL	22.1365	21.7241	21.4149	21.5173	24.2973	21.5327	22.6931	23.0373
CDYL2	14.3214	15.7327	15.5574	16.2365	14.3958	15.6684	16.3134	16.1046
CEBPA	9.21455	8.99325	9.33668	11.5077	7.87483	7.59592	9.96738	8.21467
CEBPB	9.93427	9.41715	11.4719	12.4426	11.4985	10.7893	17.4033	14.2002
CEBPD	9.29471	7.39883	10.9119	12.3276	12.6924	8.33527	16.6399	11.1735
CEBPG	12.966	13.9258	13.4508	13.7223	13.2177	12.8551	13.0864	12.4594
CEBPZ	60.7566	56.7286	58.4385	61.2698	61.4924	59.3124	55.9272	58.3466
CECR5	21.2215	21.3377	21.2645	20.8238	22.1278	19.436	22.3002	19.143
CELF1	31.5595	33.0742	33.1845	34.1774	33.0562	33.6599	34.3131	33.9034
CELSR1	5.72432	5.87411	5.5489	5.56113	5.30842	5.48151	5.78275	5.88587
CELSR2	8.66497	9.69929	8.2385	9.67065	8.31624	8.59335	9.39065	9.24784
CEMP1	7.42205	7.9798	6.48634	8.13248	5.06784	5.05986	7.64594	6.28302
CENPA	13.6755	13.0554	12.8514	13.9593	14.8866	14.7423	12.7296	14.9047
CENPB	18.8087	19.3002	18.9557	20.7242	18.0816	19.179	20.7663	22.6244
CENPBD1	2.30692	2.304	1.97141	1.89125	1.96922	2.50698	2.16016	1.81182
CENPC	5.39893	4.58324	4.5436	5.21688	5.32474	5.32843	3.98298	4.6536
CENPE	12.228	12.5731	12.0955	14.2668	12.0545	13.8013	10.3163	12.1309
CENPF	73.7716	79.0202	72.4934	79.0938	72.7761	79.9268	66.2053	70.7018
CENPH	15.0965	16.6121	15.1857	15.6935	15.8972	16.8274	13.9621	15.5082
CENPI	7.83996	8.05012	7.16166	7.53793	7.17724	8.70818	7.42812	6.60873
CENPJ	7.11408	6.703	7.01255	6.2233	6.52169	6.18346	6.42547	5.7362
CENPK	17.0178	15.1135	18.2613	17.5268	16.276	15.7978	15.1537	15.5074
CENPL	10.7139	9.88301	10.6851	10.8221	10.6043	10.3097	10.3988	11.3077
CENPM	15.6172	17.1212	19.4538	16.2944	17.9525	15.0488	19.4477	16.6874
CENPN	41.5277	42.0722	41.7663	44.4589	42.3514	24.4334	41.7734	43.7274
CENPO	10.2119	7.0682	9.0856	8.99205	10.2125	8.60139	9.16874	9.23403
CENPQ	10.9607	11.5803	12.0225	12.9517	14.6669	12.2082	10.9018	12.9278
CENPT	10.9346	10.7028	9.98985	9.38187	9.97871	8.97548	11.5593	10.4827
CENPU	14.7624	14.6364	16.1524	14.0828	14.0456	14.3244	12.2636	14.2489
CENPV	27.221	23.7621	28.0371	25.0187	26.6759	21.921	29.5397	27.078
CENPW	11.1059	11.5131	11.5642	10.6932	12.1349	11.0238	10.6071	12.8053
CEP104	3.3161	3.14083	3.78825	3.84121	3.36091	3.39282	3.73867	3.54519
CEP120	4.60815	4.58584	4.33739	4.42107	4.7895	5.72523	4.90838	4.99162
CEP128	3.24823	3.70252	3.01518	3.53536	3.04704	3.49138	3.13962	3.31292
CEP131	4.17964	4.86578	4.42893	5.01474	3.53217	4.23507	5.1835	5.24984
CEP135	2.55616	2.44827	2.06052	2.1458	2.22072	2.31881	2.48518	2.47164
CEP152	9.50977	8.42783	9.42591	9.77598	10.6683	11.5315	9.14591	10.4179
CEP162	3.10522	2.68366	2.78615	2.83331	2.75279	2.87266	2.40332	2.79448
CEP164	4.56331	5.58684	4.75534	5.47756	5.08096	4.85658	4.45675	4.26784
CEP170	16.2066	15.7317	16.1993	15.5639	17.6925	17.7822	18.0484	17.0855
CEP170B	3.60755	4.2228	4.14583	4.23277	3.92143	3.27747	4.65767	4.28726
CEP19	1.37096	1.48351	1.80311	1.26131	1.53844	1.28511	2.21638	1.25288
CEP192	4.44226	5.10999	4.35021	4.42316	4.27791	4.69978	4.09555	4.46101
CEP250	8.39588	9.23504	7.93726	8.94623	8.52565	8.87876	8.49658	8.4174
CEP290	4.49608	4.73754	4.72526	4.85826	4.16533	4.7889	4.13706	4.20245
CEP295	10.8597	12.0286	10.9485	11.6041	10.6784	11.7863	9.89314	11.3959
CEP350	9.34795	10.1659	9.29286	9.50641	9.19775	9.58099	8.59908	8.73416
CEP41	0.961613	1.3593	1.14006	1.22508	1.02294	1.43122	1.14426	1.10127
CEP44	3.62233	3.7893	3.74966	4.19711	3.83619	3.98762	3.34124	3.53225
CEP55	49.1008	51.5577	47.6866	53.8925	48.4408	49.9605	44.4523	48.4568
CEP57	26.2393	25.8274	26.2227	27.0842	28.9994	29.0004	25.6482	26.0805
CEP57L1	7.27313	8.56214	7.72119	8.4654	7.68018	8.23987	6.97287	8.29549
CEP63	8.54746	9.23132	8.55708	10.526	8.73098	9.00531	8.23245	7.78781
CEP70	8.2857	10.1768	9.33908	9.72916	9.86101	10.326	8.35789	8.64473
CEP72	12.5401	12.5595	12.4619	12.7044	12.4819	11.6518	13.738	12.0802
CEP76	5.08693	4.35291	4.1891	4.33503	4.37723	3.1346	4.11191	4.6818
CEP78	10.1966	9.90082	11.073	10.681	10.0809	9.45147	8.85488	8.82696
CEP83	5.41419	5.19458	4.77944	6.04946	6.58004	5.47542	5.00416	5.02832
CEP85	6.92295	6.98946	7.29377	7.32013	7.58454	7.19297	7.78321	7.194
CEP89	2.29927	2.6366	2.82852	3.29706	2.70385	2.61699	2.08288	2.6036
CEP95	11.6314	12.318	13.2547	13.2087	12.565	14.1227	11.9366	12.5285
CEP97	3.74035	4.11719	4.13915	4.58077	4.48963	4.24443	4.12382	4.51281
CEPT1	22.7179	20.4053	21.14	21.8469	23.3682	21.9693	20.4607	21.3716
CERCAM	14.1863	13.998	13.7838	15.0885	12.3893	13.6714	18.2242	15.9489
CERK	9.12695	10.4066	10.0437	9.48261	9.41429	10.9162	10.7869	9.6327
CERS2	86.2123	79.3809	82.1513	75.0548	81.5708	78.5019	85.4543	82.8441
CERS5	5.72012	5.93908	5.98826	6.05232	3.87828	5.2602	5.77578	4.48688
CES2	8.30776	9.26707	7.53959	8.78146	7.31496	8.86719	7.93183	8.60958
CETN2	27.4534	24.7258	26.7861	28.4971	25.7271	25.1876	25.4176	24.9116
CETN3	8.82659	10.4741	8.3997	9.49486	9.10579	9.72038	7.61502	8.54207
CFAP20	24.0914	23.7748	25.3049	24.3423	22.5142	20.5709	25.4956	25.2118
CFAP36	10.1739	9.76957	10.3469	10.971	10.7433	10.797	11.6186	10.3679
CFAP44	1.30207	1.50077	1.23752	1.29447	1.19146	1.22109	1.16246	1.11888
CFAP97	15.1547	14.3901	13.0641	13.7631	13.3858	14.0585	12.0754	12.635
CFD	9.16177	9.91951	8.09153	12.9375	8.89892	9.40513	13.8642	9.54095
CFDP1	28.0062	31.1792	28.8741	32.7303	28.8419	32.0352	28.1382	29.3804
CFH	3.81339	3.85725	3.1352	3.33795	3.71648	3.00248	3.54493	2.86921
CFI	5.9911	5.99137	6.33258	5.89534	4.37921	5.2053	5.14645	4.95733
CFL1	447.411	443.937	433.968	410.421	443.941	407.574	490.479	471.446
CFL2	22.199	23.2383	23.4268	21.2757	21.6359	23.0786	19.9364	20.5384
CFLAR	7.13641	10.6522	7.42203	7.88112	6.44164	7.46731	8.3989	6.69686
CGA	3.35251	4.9107	5.64938	2.51155	4.71685	4.85672	5.37147	4.44245
CGGBP1	13.3382	13.6791	13.4226	12.4511	12.1232	14.0757	12.7031	14.6743
CGN	2.1422	2.22711	2.12841	1.92434	2.04956	2.07949	1.79076	2.34923
CGRRF1	2.626	2.71682	2.95488	2.44817	2.34785	1.94936	2.40569	3.21042
CHAC1	0.721985	1.06708	1.66174	1.23846	1.16192	0.918775	1.28392	1.50606
CHAC2	19.2692	17.5744	21.3332	21.0716	19.2766	19.5696	17.1532	16.5396
CHAF1A	36.4424	36.8512	35.6059	35.1209	35.8049	35.0789	37.5394	34.1917
CHAF1B	18.6058	17.6805	17.3067	17.7654	16.33	17.4354	18.4439	16.808
CHAMP1	20.5272	19.6921	20.1013	20.8714	21.6268	20.4748	21.3385	20.9683
CHCHD1	25.4596	33.5486	32.241	33.865	30.6771	28.5444	30.6217	30.6112
CHCHD10	70.8907	65.0322	62.8295	66.9592	62.7372	64.0568	74.9849	58.957
CHCHD2	242.961	243.313	262.714	254.396	250.353	241.295	258.48	256.711
CHCHD3	57.6066	51.2123	52.4557	56.619	53.0578	52.7976	51.5147	53.453
CHCHD4	24.7333	25.8279	24.9208	24.6106	24.6184	25.0435	23.4248	26.755
CHCHD5	12.5439	13.2319	16.9969	10.7216	14.1871	11.586	16.6813	13.3646
CHCHD6	9.05225	9.94549	7.74396	8.84412	10.0375	8.5059	8.54753	8.71183
CHCHD7	19.3261	20.1649	21.3817	18.9718	19.1061	20.2991	19.0478	19.8271
CHD1	22.5774	22.5552	22.1096	23.4593	22.6599	24.114	23.3451	23.4473
CHD1L	38.6824	38.3892	35.7324	37.1744	37.7872	34.0189	35.2783	37.0901
CHD2	8.90313	9.0019	8.44547	8.37682	8.26439	8.73832	8.63082	8.37935
CHD3	55.4911	57.8273	54.0521	55.0292	51.7469	54.27	57.9423	55.5252
CHD4	90.7047	89.863	85.6037	85.4809	87.9199	88.2662	86.0154	86.9182
CHD6	4.15532	4.27953	4.08978	3.55756	3.5631	3.9103	4.21223	3.73797
CHD7	10.1055	10.4402	9.68586	10.0758	10.037	10.9292	9.62183	10.2848
CHD8	13.8159	14.2023	13.9713	13.5264	13.2612	13.7655	13.858	13.2289
CHD9	7.32861	7.52067	7.03607	7.46483	7.38693	7.93559	7.54629	7.65917
CHDH	1.60051	1.58847	1.43496	1.78754	1.11246	1.53201	1.12826	1.64294
CHEK1	16.6325	15.0756	15.0389	17.2516	15.2278	15.1783	15.7792	16.2652
CHEK2	20.9373	22.2832	21.5977	21.4685	20.948	22.4465	19.7612	21.4386
CHERP	23.1129	24.887	22.2427	23.5941	23.0842	22.9787	26.5418	25.4354
CHIC2	1.65751	1.68422	2.46384	1.52494	3.1756	2.9662	3.34954	3.53442
CHID1	6.28819	6.16	6.29869	6.15908	6.24401	5.06116	6.79595	5.88037
CHKA	8.66869	8.68509	9.70142	9.91038	10.6732	9.84006	10.016	11.2611
CHKB	6.18253	6.19331	6.42981	5.35939	6.63322	5.40904	7.3297	5.15618
CHM	8.05396	7.44716	8.07021	7.1934	7.54851	7.85125	7.4021	7.4117
CHML	37.1487	37.8007	35.3656	38.0571	36.8432	40.6045	31.7588	34.7993
CHMP1A	28.1676	30.0946	29.7776	30.5663	28.4479	25.492	31.9251	28.784
CHMP1B	20.3901	21.607	20.1863	23.9567	31.7215	30.8887	30.6084	31.378
CHMP2A	60.4252	59.72	61.305	63.6551	58.9293	56.1305	61.7441	58.7785
CHMP2B	17.8064	15.6533	17.3345	16.5108	18.0572	15.1786	16.959	18.0671
CHMP3	16.7365	16.8071	16.3095	17.7683	16.7633	16.6294	16.2461	17.5314
CHMP4A	14.4532	14.8903	14.7414	12.953	13.4218	13.1859	12.5076	12.4003
CHMP4B	41.8775	43.2623	39.5538	41.2157	45.0203	42.9742	44.9364	40.5313
CHMP4C	6.0828	6.72066	6.35964	6.40828	6.03264	6.11863	5.7846	6.10388
CHMP5	39.6214	38.3983	40.0255	39.5556	42.2511	41.0351	38.2715	39.5342
CHMP6	3.30753	3.56725	4.37216	4.14503	3.39107	2.66621	4.06455	4.00297
CHMP7	12.8908	12.5789	13.1495	12.24	12.7746	13.414	14.0757	13.7493
CHORDC1	70.395	65.4372	68.5728	65.626	69.7683	69.1449	63.689	66.0116
CHP1	49.7858	49.1855	47.1195	48.7176	46.7366	50.5154	47.0531	48.469
CHPF	9.92584	11.1501	11.1704	11.6133	10.2625	9.09127	13.1184	10.8186
CHPF2	12.3657	12.2563	12.8235	11.5079	13.2934	10.2324	15.9078	13.287
CHPT1	25.5704	23.9919	22.8691	23.5251	23.6142	23.3082	23.9787	24.9346
CHRAC1	47.5605	48.7406	44.7051	46.5501	45.7706	46.8518	50.4353	45.5706
CHRNA5	5.79509	5.74758	5.33087	5.3456	5.63171	5.75386	5.45479	5.42661
CHRNA9	6.82993	6.94288	6.04893	6.46318	6.51254	6.19574	5.45723	5.87925
CHRND	1.9478	2.12189	1.93126	1.76411	1.9359	1.62459	2.44646	2.18198
CHST11	1.40896	1.57482	1.58091	1.4752	1.81718	1.42879	1.97637	1.83269
CHST12	4.11723	4.29766	4.81714	4.16671	4.49625	4.13426	5.90734	5.83833
CHST14	4.21927	3.62558	4.14043	3.57486	4.13582	3.78505	4.44166	3.72434
CHST15	2.49855	2.12996	2.3442	2.30995	2.09677	2.12445	2.24571	2.0942
CHST3	7.77631	8.0225	8.05197	8.21331	8.04299	8.01438	8.71691	8.52081
CHSY1	10.1808	9.50683	10.5946	10.4948	11.0309	10.6702	11.2533	10.7426
CHTF18	9.57699	9.01354	8.86387	9.75027	8.6982	8.0303	9.8319	10.1867
CHTF8	31.5549	31.8336	35.2542	33.7392	31.0484	32.7048	32.9458	33.2969
CHTOP	39.6428	38.2508	36.2779	35.9943	36.4652	36.147	39.7174	35.7778
CHUK	12.584	11.1419	11.3189	11.7689	12.4797	12.5538	11.8541	11.5037
CHURC1	13.0777	11.7976	9.47892	13.4448	10.8985	11.8711	11.6044	11.695
CIAO1	21.8789	22.0469	21.0588	20.3997	20.4684	20.1676	22.4865	22.3478
CIAPIN1	27.308	27.4219	27.9665	25.7813	24.6408	26.5711	28.3161	25.1714
CIB1	44.4926	47.2264	44.1715	49.1226	43.6024	45.5854	46.2606	41.5458
CIC	7.88285	8.4303	7.57387	8.21476	7.75742	7.5064	9.95588	9.48305
CINP	18.2968	18.6097	19.0418	19.3729	15.6136	16.2801	16.9229	17.9175
CIPC	3.50671	3.48622	3.21218	3.00343	3.63339	3.69585	4.08027	3.46048
CIR1	9.44391	10.2409	8.88357	9.88228	9.95928	9.69933	8.71248	10.2966
CIRBP	30.633	31.2259	30.262	34.7539	29.4824	30.4543	27.9071	26.4075
CISD1	31.036	26.6566	28.9361	28.7806	27.0924	26.9733	28.161	27.6554
CISD2	5.6021	5.25741	5.47137	5.18564	4.96483	5.0297	4.87561	5.17403
CISD3	12.8064	12.3418	12.2469	12.2633	12.4931	11.3865	14.1149	12.9222
CISH	1.47012	1.13738	1.65313	1.92575	1.92588	1.99876	2.44672	2.62553
CIT	5.1168	5.43415	5.24499	5.51374	5.35801	5.40085	5.3032	5.32151
CITED2	28.8253	29.034	29.736	31.8382	45.4044	47.8687	48.1378	48.9903
CITED4	14.6591	16.1162	17.0082	22.7504	17.1274	14.8368	20.178	21.2148
CIZ1	31.1458	30.6489	31.0802	28.1358	29.0172	27.3815	32.7659	30.8108
CKAP2	31.9041	35.1633	31.6922	32.5188	32.6754	33.8963	27.5721	29.8453
CKAP2L	11.0684	12.096	11.4787	11.8904	11.5965	12.6795	9.97487	11.1435
CKAP4	68.5258	67.8204	68.503	69.866	67.9239	65.5511	72.2861	69.3257
CKAP5	42.5107	44.5046	41.632	45.4301	42.805	45.4396	40.9149	41.8928
CKB	162.887	178.827	174.273	180.405	170.907	152.16	190.999	178.296
CKLF	14.5017	15.0104	15.9144	15.5143	14.7816	17.1938	22.4699	16.6745
CKMT1A	7.62242	7.92126	7.43713	7.7064	7.66694	8.2289	7.63481	7.60571
CKMT1B	9.03091	9.39071	9.12956	8.4839	8.14315	9.85985	9.09146	9.08975
CKS1B	45.1503	51.4064	41.8248	47.7031	50.8644	48.4721	50.2542	43.0324
CKS2	176.947	165.071	160.927	168.45	183.45	179.181	184.808	175.65
CLASP1	10.3887	10.3604	9.92659	10.3293	10.113	10.3797	10.7876	9.50284
CLASP2	8.62172	8.38215	8.26172	8.46242	8.05543	8.74224	7.57709	8.24052
CLASRP	9.93841	11.1911	10.8035	10.7824	9.77558	9.9475	12.907	11.4653
CLCC1	17.8134	17.7521	18.0783	18.8586	18.6723	18.1817	17.4485	16.8875
CLCF1	2.58894	2.46092	3.76242	2.73066	4.38196	3.09863	4.68446	4.82429
CLCN2	1.07136	1.25112	1.57971	0.954177	1.4011	1.21859	1.49896	1.35512
CLCN3	13.0135	12.6839	12.0183	12.8839	12.4614	12.4303	11.8446	12.7164
CLCN5	1.66948	1.3999	1.36999	1.48426	1.42494	1.44943	1.47751	1.54375
CLCN6	1.64323	1.472	1.65871	1.43175	1.21085	1.38782	1.69914	1.78241
CLCN7	15.117	15.4279	15.1338	15.169	14.3601	13.092	16.8362	14.4487
CLDN12	8.95618	9.31392	8.94437	9.29747	9.35148	9.65718	8.05338	9.1865
CLDN15	2.77542	3.2641	3.0611	3.10104	2.25665	2.019	2.91375	1.99198
CLDND1	9.67564	8.78523	10.9449	10.2811	11.9889	12.0949	11.1311	11.7877
CLEC16A	7.78326	7.90579	7.6825	7.87708	7.77682	7.34432	9.2663	9.1352
CLEC2D	8.4868	7.88329	8.04819	7.2761	7.83008	7.2835	7.52521	7.601
CLIC1	21.8736	21.2913	22.4175	20.5146	23.0261	21.4168	23.1707	22.7944
CLIC3	1.61219	1.66795	2.35009	1.66123	1.48261	1.92339	2.47604	2.61271
CLIC4	44.136	42.5033	42.2649	42.9784	41.2792	41.4996	38.9078	41.0948
CLINT1	35.9844	34.2134	35.4549	33.8609	35.1697	34.8803	35.0075	33.5788
CLIP1	33.541	34.9111	32.57	34.1249	33.3403	37.0367	31.3237	32.5887
CLK1	12.1223	9.60964	10.8533	11.8211	13.5473	13.9266	13.3354	13.0446
CLK2	11.1428	11.0899	9.5064	11.8759	10.4487	10.6147	9.82664	10.8086
CLK3	18.0783	19.0706	17.6041	16.8882	21.01	19.8142	24.3287	18.8088
CLK4	3.96382	4.2683	4.39871	4.18859	3.15703	3.71562	3.98221	3.87599
CLMP	25.9324	24.2801	23.8983	24.7753	23.1543	23.4934	23.6468	24.7195
CLN3	8.85381	9.1292	9.55256	7.19816	8.54383	7.17606	10.8539	9.16986
CLN5	7.7852	6.34706	6.76285	6.7651	7.15947	7.22067	6.79036	6.97237
CLN6	17.6961	21.2121	20.4755	19.6075	19.533	17.9433	19.0509	20.5937
CLNS1A	105.729	105.622	106.377	102.36	111.523	104.882	100.43	103.616
CLOCK	5.43641	5.60428	5.60659	5.69376	5.43005	6.25238	5.3456	5.94419
CLP1	13.7638	13.4173	12.4797	10.433	12.4144	12.6695	13.7	12.6747
CLPB	17.2325	17.7862	17.0062	18.1825	17.2725	17.0402	18.5329	16.3663
CLPP	40.0141	41.7549	40.3324	40.9012	41.715	38.6843	45.5055	43.8686
CLPTM1	46.5552	44.8732	46.6527	43.87	44.954	43.579	49.8826	46.5512
CLPTM1L	155.868	159.944	157.413	158.379	160.626	142.958	170.261	155.923
CLPX	18.2372	17.9809	17.3598	18.2445	17.9061	17.92	17.4168	17.4473
CLSPN	13.9564	13.5781	12.9015	12.8198	12.2405	12.5864	12.744	12.159
CLSTN1	29.8126	31.6743	29.8435	31.1797	28.5978	28.0952	32.2476	29.9581
CLSTN3	8.33924	8.52115	7.26681	7.65329	7.83073	7.7381	8.11399	8.9131
CLTA	124.304	131.738	130.183	127.516	128.677	127.378	127.161	122.614
CLTB	27.4431	29.5122	31.8962	27.5468	31.7037	25.6549	32.6125	30.2201
CLTC	92.0178	93.2451	87.6582	89.8883	86.7867	89.6499	87.0065	84.7451
CLTCL1	7.82832	8.71838	7.72549	7.68082	7.41916	7.61208	7.9743	8.05337
CLU	154.124	158.135	146.036	154.025	155.709	151.013	166.296	152.985
CLUAP1	5.15918	5.79219	5.04286	6.02443	4.77112	5.56323	4.9723	5.43715
CLUH	41.7157	46.529	41.9278	45.0232	42.1645	39.5327	49.0378	44.8695
CLYBL	0.927227	1.63242	1.56922	1.02688	1.69286	1.17128	2.05012	1.04675
CMAS	22.8152	19.2407	22.4311	20.2504	21.9343	20.0718	20.6978	21.6827
CMBL	36.4667	34.3101	35.786	34.5645	34.471	33.4789	37.0524	36.0461
CMC1	15.1163	15.8924	13.4505	17.0327	17.7349	15.0595	17.9505	19.9382
CMC2	92.9772	96.7982	106.496	93.8966	98.9466	122.881	102.163	93.9288
CMC4	7.15165	6.59252	8.6359	8.99206	9.32338	8.35921	8.49416	6.4231
CMIP	16.9919	16.7018	16.0019	16.7987	17.1353	16.4905	18.5296	16.5807
CMPK1	75.9286	68.3797	70.8946	70.8896	69.551	70.2143	65.5024	69.485
CMSS1	61.0659	58.4006	57.869	55.1083	59.587	58.5824	62.224	59.6122
CMTM4	7.81046	6.83483	7.37821	7.2799	8.06932	6.69812	6.7974	6.77236
CMTM6	18.5523	16.749	17.8157	17.7739	16.4214	17.1904	14.9714	17.512
CMTR1	7.66388	8.21888	7.92053	8.49778	6.9944	7.15991	6.93404	7.89104
CMTR2	4.24461	5.13934	4.43356	4.15918	4.44821	4.33182	4.56704	4.71091
CNBP	99.5715	96.0377	94.1256	101.643	98.3028	91.6495	94.3593	94.7166
CNDP2	9.88941	10.3837	9.59444	10.2976	9.64528	9.03638	10.1411	10.0331
CNEP1R1	3.2373	2.75748	3.26346	2.61436	2.97473	2.83342	2.7683	2.74671
CNFN	1.42066	1.57479	0.700681	1.34438	0.9332	1.21064	2.2147	1.55796
CNIH1	49.2714	48.3238	50.1692	46.5918	50.7905	47.6648	48.8969	52.8292
CNIH4	32.0952	30.5846	31.5755	31.2179	27.3171	27.7969	24.2902	29.7732
CNKSR1	2.22406	1.73864	2.37386	2.04085	2.45173	2.43511	2.33923	2.90261
CNKSR3	3.03931	2.79558	3.05117	2.57014	3.29556	3.24025	3.65901	3.17151
CNN2	47.2248	45.0282	45.4482	46.1881	49.6531	43.4833	52.9446	47.656
CNNM2	6.27591	5.57664	5.90095	6.19746	5.96423	5.95267	6.87623	6.02321
CNNM3	6.30851	7.02046	6.30985	6.50363	6.84062	6.02989	7.20133	6.91352
CNNM4	3.81377	3.59888	3.55684	3.64699	4.12329	3.97487	4.41789	4.60732
CNOT1	60.5534	62.7335	57.5036	60.5069	54.5279	59.092	56.9942	57.0688
CNOT10	20.4497	21.9116	21.2925	23.266	21.3641	21.8949	21.1621	19.9662
CNOT11	26.713	25.5191	26.1694	27.4695	26.3669	23.0616	24.702	24.9839
CNOT2	27.706	25.6135	27.7621	26.6088	27.1974	27.0922	24.3706	25.6026
CNOT3	21.2367	22.4362	19.2943	18.2951	18.5187	17.741	20.5346	23.1292
CNOT4	10.0267	10.5195	10.7675	11.0128	10.106	11.204	10.8351	10.7424
CNOT6	12.8853	12.6465	12.2125	13.5689	12.9804	11.9255	12.0943	11.7697
CNOT6L	3.36693	3.59769	3.40346	4.09389	3.58273	3.64593	3.59507	3.72558
CNOT7	44.3348	41.0293	41.1217	44.2046	41.4319	40.1389	40.0056	41.1303
CNOT8	19.6411	19.3592	20.2796	20.3554	20.9682	20.1219	22.2278	19.7119
CNP	15.583	13.007	13.0828	13.7219	15.4337	15.4207	13.8033	16.5463
CNPPD1	5.72032	5.52895	5.82036	5.12159	4.6511	4.99356	4.82127	5.66752
CNPY2	85.4228	85.6702	85.8316	76.4319	84.6058	98.5388	89.8848	90.9914
CNPY3	19.3691	16.1429	22.4723	18.9663	22.4717	17.6586	19.8743	20.6353
CNST	6.40033	5.8452	5.7553	6.07912	6.49356	5.56455	7.08486	6.81286
CNTF	2.74237	2.14076	2.57811	1.91892	3.01924	3.40998	3.3251	2.12495
CNTLN	4.01561	5.29658	5.58808	5.7747	4.47068	6.1836	4.94153	5.19027
CNTNAP4	3.01159	2.68803	2.56531	2.93225	2.5825	3.02514	2.6048	2.29572
CNTRL	1.35209	1.30893	1.23444	1.51264	1.50247	1.39801	1.22409	1.34932
CNTROB	8.71607	8.73477	8.84938	8.61957	8.57782	8.67091	8.35807	8.80495
COA1	33.4962	36.4974	37.2073	36.2638	34.8167	27.1511	33.9242	32.0964
COA3	21.6747	24.7469	25.3178	23.9293	21.6768	21.7213	26.4119	25.2353
COA4	53.4749	58.9204	52.5549	60.5722	59.9958	59.459	52.9078	62.6697
COA5	7.8063	7.86651	7.83063	7.92699	6.47826	6.72341	6.2257	6.62274
COA6	31.0702	29.9712	30.2994	35.8962	37.2818	29.5277	32.2259	35.1221
COA7	30.5286	29.09	28.3538	30.2169	26.5754	27.8662	26.2091	28.3985
COASY	76.0828	72.8467	75.3224	70.933	71.126	65.0932	84.1225	74.057
COBL	16.2115	18.4749	17.0604	17.2426	15.8028	17.4887	16.8235	16.6447
COBLL1	4.08522	3.9072	4.26086	3.80378	4.05092	3.93569	4.2151	4.00054
COG1	9.60719	9.01869	7.79861	9.10553	8.07852	10.0649	9.7693	8.45441
COG2	21.9312	22.1637	21.4231	19.9561	20.8325	21.3091	20.9966	19.6791
COG3	4.64385	4.96673	4.11488	5.02862	4.639	5.22166	4.24547	4.87843
COG4	16.809	19.7941	17.6533	17.1004	19.2366	18.598	17.6332	18.1758
COG5	10.4819	11.0741	11.6115	10.6531	10.6661	11.4721	10.2697	11.2219
COG6	4.34506	4.20112	4.07518	3.71928	4.02663	3.60811	4.45606	4.31018
COG7	5.91559	4.97089	4.98229	6.5836	5.53884	4.95163	6.82556	6.07313
COG8	12.6482	14.5707	15.3344	11.2213	13.9065	10.4534	13.5444	11.9106
COIL	20.2123	18.7453	19.5847	20.8331	20.7662	20.3992	16.5986	18.4077
COL12A1	47.1815	46.0857	42.6637	42.8096	41.8756	41.9226	44.0486	43.3829
COL15A1	1.2986	1.66094	1.53756	1.46125	1.46408	1.8919	1.24147	1.35792
COL1A1	10.6328	12.4677	10.1271	13.0082	11.4899	12.3593	12.5057	12.7954
COL27A1	2.32958	2.14559	2.95689	2.33551	2.66808	3.1471	2.94921	2.70656
COL3A1	2.15702	2.29539	1.92913	1.80986	2.16785	2.11754	2.73494	2.4128
COL4A1	24.9454	25.2373	24.4157	25.578	23.857	24.6985	24.4162	24.1536
COL4A2	35.0209	37.6402	36.083	38.367	34.0404	34.2382	38.8904	34.5437
COL4A3BP	4.57537	4.32212	4.83933	4.13618	5.25874	4.8828	3.92983	4.66266
COL4A4	2.28749	2.30061	2.37367	2.37646	2.19375	2.33809	2.18146	2.20322
COL4A5	19.1785	20.2623	18.3062	19.6158	17.5016	19.1627	19.3563	19.4791
COL4A6	2.7319	2.87008	2.09985	2.35208	2.09751	2.49308	2.59555	2.49101
COL5A1	27.6975	29.5975	27.71	28.0155	26.4652	26.4239	29.6364	28.8483
COL5A2	38.7912	38.1466	38.9569	38.8698	37.7889	37.5549	36.6173	37.7834
COL7A1	2.84822	2.19877	2.62556	2.65516	2.6978	2.09775	3.3213	2.70516
COL8A1	1.54682	1.39886	1.26406	1.37569	1.35283	1.23884	1.76267	1.09776
COL9A3	4.42521	5.57053	4.98396	6.20179	5.9147	5.86992	5.07691	5.72606
COLGALT1	59.4624	55.8488	57.3071	57.9757	56.6871	52.4951	64.1346	55.4988
COMMD1	13.9025	12.1288	11.9994	11.7957	12.7259	12.4396	11.55	13.3403
COMMD10	7.52991	5.97811	8.02147	6.62806	7.5154	6.13058	7.15592	6.96505
COMMD2	13.837	14.5851	13.5411	13.237	13.3067	13.4162	12.095	12.8578
COMMD3	20.0502	22.3159	20.014	20.9602	17.6695	19.2788	20.9975	19.3352
COMMD3-BMI1	23.6386	20.8845	24.4561	21.1571	17.5678	17.9741	12.1134	19.7134
COMMD4	36.788	39.8228	34.4712	42.858	39.1559	32.9718	36.1103	41.8732
COMMD5	14.146	11.126	14.8047	13.2495	11.5857	11.1546	14.758	13.1972
COMMD6	8.46363	8.75586	7.05117	8.21396	7.99918	7.30984	7.42908	10.3029
COMMD7	9.17204	7.16579	7.62205	6.75283	7.30549	6.56553	7.27502	9.14343
COMMD8	11.0343	10.2528	10.5198	12.2418	12.5599	11.0993	9.70635	10.3113
COMMD9	14.6048	14.3231	15.0442	14.4014	14.7768	13.7849	14.3814	15.3226
COMT	21.6781	21.095	24.1991	19.5863	24.0029	20.155	25.5975	22.944
COMTD1	7.71709	9.77632	9.75929	10.0178	9.26098	7.79032	9.76822	10.3074
COPA	64.5286	69.1059	64.0127	63.5981	63.4646	64.7844	63.3392	63.7842
COPB1	84.7488	82.6843	82.3181	78.5537	83.7626	82.3093	77.873	77.7317
COPB2	102.725	97.2595	95.037	96.8676	99.2822	97.7507	95.9878	97.0002
COPE	50.0217	53.735	49.3998	53.441	52.2363	53.6427	61.8436	53.9315
COPG1	69.0939	72.1583	69.4639	71.9679	68.7468	71.0502	71.3555	68.7555
COPG2	8.23124	8.03672	7.31307	7.75838	7.79516	10.0643	8.14349	7.82498
COPRS	30.8696	31.9439	33.4204	34.9672	34.3062	31.0807	32.6695	34.2444
COPS2	50.1455	46.0376	48.4596	49.3148	47.7305	46.7843	44.424	46.2748
COPS3	73.3427	70.0181	78.7942	70.2896	73.7139	70.2831	67.3589	69.3046
COPS4	34.6107	37.7564	34.3349	35.0849	34.1995	34.4853	32.9983	32.6569
COPS5	46.0233	42.2319	43.0262	44.8659	45.8396	43.3925	42.0678	42.83
COPS6	76.9403	76.2191	77.0992	77.3878	79.5332	69.211	78.9624	75.1802
COPS7A	20.2088	23.9009	22.0921	22.9834	21.5364	21.4111	22.6084	23.8559
COPS7B	9.66173	9.72416	11.0262	9.60578	8.98482	8.98947	10.6803	10.1886
COPS8	19.9559	19.4805	20.8273	17.7545	17.5192	18.3716	17.1698	18.0895
COPZ1	100.441	110.541	108.119	105.894	100.824	102.983	94.6984	100.306
COQ10A	8.17434	8.40105	8.34807	7.59025	9.02846	8.91265	10.5185	8.8654
COQ10B	9.06612	8.9058	8.56729	8.44269	10.9725	10.992	10.1883	10.562
COQ2	22.2525	23.1564	21.0094	22.2107	20.0463	19.1795	18.281	21.6142
COQ3	15.5119	12.7595	15.9387	13.9993	14.718	16.3765	15.3002	13.8608
COQ4	7.61116	9.01689	7.22621	9.55826	6.67132	7.4913	9.57455	7.85115
COQ5	11.204	12.5858	12.606	11.3755	13.9718	13.1877	13.8274	11.9669
COQ6	5.19027	4.82244	4.421	4.39008	4.46233	4.68834	4.25422	3.5913
COQ7	5.44535	4.77624	4.95863	5.44913	5.63915	5.16033	4.82503	4.88867
COQ9	35.9943	37.3227	36.3582	35.7913	34.7225	32.4524	32.3528	36.0833
CORO1B	19.1196	19.4983	18.8347	18.2377	18.4181	18.7501	23.2752	19.9121
CORO1C	44.8438	45.1067	43.3901	40.9145	42.9715	44.1493	42.8083	42.1604
CORO2A	2.7471	2.71398	2.73611	3.08725	2.44276	2.57194	2.38984	1.92284
CORO7	2.25924	2.09037	1.93969	2.59015	1.72889	1.88905	2.72136	2.48604
COTL1	132.571	129.726	131.275	126.111	131.945	118.538	141.802	130.402
COX10	9.97173	10.0592	8.60672	8.55254	10.271	9.937	10.0002	10.6863
COX11	17.9867	16.0681	16.548	15.9714	17.1083	17.2972	15.2829	17.8678
COX14	25.5192	23.3036	24.8928	22.9513	26.5413	20.5868	21.6593	26.2753
COX15	10.3424	10.3779	10.5572	10.6936	9.38276	10.4307	9.56831	9.93116
COX16	14.7927	14.2561	13.1643	12.49	14.3378	14.1404	13.077	13.7477
COX17	39.5185	39.4586	36.7994	38.6335	44.3875	39.2291	39.5033	49.0169
COX18	2.85131	2.45425	3.07337	2.57688	2.16389	2.58691	2.4291	2.5226
COX19	4.00382	4.26866	3.87171	3.71427	3.85141	3.31714	3.8938	3.45061
COX20	21.1582	20.2219	20.8945	21.8294	21.0205	20.5073	21.7693	21.2721
COX4I1	313.774	330.285	314.245	336.68	335.012	311.323	322.765	328.872
COX5A	146.03	154.42	150.714	142.794	146.016	140.619	150.079	147.983
COX5B	153.037	146.859	161.525	177.886	145.512	147.367	163.82	187.127
COX6A1	201.856	237.01	207.036	201.77	209.267	182.692	228.952	224.92
COX6B1	130.455	138.951	125.467	128.064	127.086	109.575	135.697	137.529
COX6C	91.1727	96.8674	95.3177	97.3835	88.7102	95.332	85.9375	102.176
COX7A2	79.5085	85.5047	74.7326	79.5437	84.5769	77.7515	84.5427	79.1091
COX7A2L	53.2864	49.0719	51.7477	54.1349	50.4959	49.2049	51.3536	46.0256
COX7B	484.098	475.557	461.646	513.653	498.731	469.996	469.255	517.085
COX7C	430.763	407.742	393.946	423.062	411.918	398.228	413.019	408.03
COX8A	64.2812	51.5153	54.2322	68.0906	59.4142	50.0037	61.0886	62.7933
CPA4	36.2273	34.0177	34.9291	33.8944	32.8538	33.5018	37.7995	34.6667
CPD	18.1969	17.5206	17.2306	17.2921	16.4073	17.7673	15.8226	17.1332
CPEB2	2.47681	1.99489	1.96398	2.43891	2.494	2.78242	2.82878	3.0114
CPEB3	1.7563	1.54725	1.59813	1.56324	1.79161	2.07465	1.99452	2.35442
CPEB4	5.19721	5.36589	5.62307	6.92675	7.00919	7.1295	6.44027	6.75661
CPLX1	1.98765	1.60578	1.62833	2.64072	1.62652	1.72826	1.59306	2.28442
CPM	12.335	12.6739	12.0069	13.6423	12.7086	12.546	11.802	12.5506
CPNE1	22.4089	22.6348	25.9453	22.0807	23.5026	31.936	25.4576	25.6681
CPNE2	8.14407	8.45892	7.85947	7.61067	8.293	7.80352	8.82497	7.91731
CPNE3	23.9105	24.846	23.719	24.3599	23.4836	23.805	22.3454	22.6306
CPNE7	2.3197	2.65957	3.03133	2.65	2.86772	3.11108	3.47769	2.77095
CPNE8	17.3303	16.0604	15.8446	16.3492	16.8161	16.4259	16.4754	16.3863
CPOX	9.13548	9.03022	7.51802	8.93637	8.91583	7.70066	8.77301	8.55795
CPPED1	2.22688	2.22527	2.44911	2.37375	2.40015	2.7091	2.22125	2.06315
CPQ	2.54205	1.36747	1.84991	1.60959	1.63298	1.78397	1.45046	0.860915
CPS1	476.297	494.903	464.929	483.187	449.007	480.369	435.397	459.341
CPSF1	16.9668	17.4268	18.4506	17.0547	17.1816	15.7296	19.4671	18.0541
CPSF2	23.6244	22.4661	22.9205	22.8529	22.8642	23.1864	21.6415	21.5774
CPSF3	25.267	22.1576	23.4539	25.3255	25.2376	24.7685	22.8562	23.4885
CPSF3L	10.7773	12.3125	10.5199	12.3738	11.6869	11.2341	12.438	12.2614
CPSF4	14.0209	12.7437	16.4865	15.2934	14.5753	13.8157	16.0477	14.6388
CPSF6	21.2914	22.0758	20.6103	21.5727	20.7462	21.0059	19.1111	19.666
CPSF7	44.9301	45.6183	42.2441	43.8196	46.0296	45.6811	47.8117	47.1916
CPT1A	29.7582	30.4097	30.348	31.1598	30.175	29.3163	30.7233	29.9585
CPT1B	2.56339	3.16903	3.02632	2.81992	2.73052	3.01356	3.79834	3.83321
CPT2	9.43528	9.96457	9.66206	10.0884	9.24491	9.46886	9.84538	10.2251
CPTP	5.14801	5.77918	5.13197	5.10429	5.05086	3.95105	5.84435	6.12498
CRABP2	94.186	94.1275	97.184	88.2438	100.658	92.1056	102.865	92.5952
CRADD	4.64711	3.09075	3.89638	3.59135	4.04466	4.75213	4.58817	5.09623
CRAMP1	3.53232	3.45146	3.56319	3.65903	4.08057	3.75634	4.61075	4.24035
CRAT	2.67142	3.08712	2.48923	3.65225	2.36879	2.76203	3.45572	3.25577
CRB1	1.55073	1.71087	1.45616	2.00492	1.05575	1.75273	1.28647	1.90577
CRBN	10.571	8.59914	9.28498	10.2533	10.0921	9.49508	9.53847	10.6025
CRCP	12.803	13.5431	14.683	15.5316	12.4587	11.8977	12.8145	14.7085
CREB1	3.1108	2.95977	2.9903	2.84731	2.75232	2.91583	2.67597	2.77525
CREB3L2	21.9834	21.3914	22.4888	21.7448	22.1174	21.5631	22.9454	22.0211
CREBBP	11.4763	11.3116	11.0879	11.5942	11.4802	11.6113	12.5437	12.5306
CREBL2	24.8934	21.9791	24.5433	22.9472	24.3499	23.2031	23.6692	23.855
CREBZF	21.8028	19.887	20.0871	21.6902	18.6424	18.8206	19.0419	18.1481
CREG1	31.9516	31.3282	34.6681	31.8742	32.2	31.4954	32.3567	30.8429
CREG2	1.27022	1.60602	1.34759	1.22705	1.14075	1.16024	1.58826	1.04111
CRELD1	2.91456	3.33852	3.48073	3.88134	3.20413	3.59601	3.8281	3.03685
CRELD2	20.5236	22.1034	19.8349	25.5273	21.9465	20.8789	22.1197	23.9513
CREM	8.7365	7.4201	9.35463	10.1038	10.5321	9.10681	7.57063	10.6237
CRIM1	36.5532	36.024	34.9591	34.5286	34.4907	34.4589	35.1525	34.1019
CRIP1	160.119	177.756	155.77	166.157	161.952	154.887	186.856	186.403
CRIP2	17.6941	20.7888	19.131	22.7751	18.1885	17.865	24.537	21.9668
CRIPAK	1.2298	0.800888	1.03492	1.02678	1.14863	0.944504	1.2395	1.14074
CRIPT	2.07224	2.0275	1.78858	2.00766	2.47934	2.30828	1.87162	2.17783
CRK	22.4835	22.416	21.5183	21.4866	21.8907	22.742	23.4287	21.7426
CRKL	21.4259	20.3796	21.1578	20.4941	20.5346	20.5071	21.2273	20.999
CRLF1	3.22143	2.71209	2.20559	3.01629	2.39064	2.62705	3.90597	3.1303
CRLF3	6.42001	5.54529	5.54917	6.12693	7.61161	6.67469	7.07549	7.38881
CRLS1	7.46573	6.18001	6.0896	7.15693	7.29963	6.76399	7.47219	7.06003
CRMP1	0.843039	1.28809	1.23239	1.0062	1.17864	1.38634	0.773541	1.04945
CRNDE	10.2933	10.0716	10.378	10.3583	10.3058	10.324	11.8178	11.8874
CRNKL1	6.34058	6.48346	6.22378	5.98941	6.56763	5.92622	5.92011	6.94097
CRTAP	48.2668	49.2074	48.3944	50.4538	47.7131	47.855	52.0571	48.5502
CRTC1	1.03422	1.07141	0.900987	1.10978	1.09998	1.13007	1.31053	1.0635
CRTC2	15.0742	13.4378	14.6485	13.5	14.9654	13.8339	16.2004	16.1168
CRTC3	20.3745	21.011	19.7913	20.5304	19.8751	21.4588	21.4797	22.5834
CRY1	8.6593	8.41787	9.20057	8.73328	8.63258	8.00293	8.23579	8.69037
CRY2	2.36084	1.83214	1.96033	2.02957	2.1332	2.25358	2.12736	2.26524
CRYAB	2.02978	1.85868	1.17264	1.68744	1.62316	2.00045	0.963037	0.338731
CRYBB2	3.74872	3.24641	3.90964	3.36266	1.88531	1.25785	2.84081	0.899284
CRYBG3	4.60574	4.81228	4.18877	4.26078	4.69005	4.63904	3.81659	4.12155
CRYZ	17.0333	23.4527	17.7442	15.7861	18.389	20.4756	22.0979	17.8379
CRYZL1	6.62922	7.78065	5.48491	6.69692	5.97686	7.80549	6.61944	6.15328
CS	112.953	111.573	108.851	108.969	107.108	109.001	105.988	107.325
CSAG1	37.9614	39.2105	40.5976	37.9942	38.8993	38.4271	38.4728	42.6814
CSDE1	288.294	286.518	273.324	271.795	277.794	278.932	271.313	264.492
CSE1L	150.382	148.283	151.497	148.107	145.85	154.3	142.321	139.279
CSF1R	0.91255	1.48147	1.37219	1.20907	1.3261	1.11281	1.3361	1.21494
CSF2RA	2.61225	2.59838	2.42972	2.79047	3.33748	2.16699	2.94008	2.37708
CSGALNACT1	12.9348	12.3131	12.0025	12.1225	11.9074	13.5875	11.8411	12.139
CSGALNACT2	5.48442	5.51199	4.81782	4.96502	6.43061	5.21266	5.31986	4.44402
CSK	22.7954	23.6555	23.0704	22.2751	22.1898	20.9465	24.5814	21.2221
CSNK1A1	57.3065	58.8448	53.1161	54.249	55.7256	53.5781	54.0805	52.601
CSNK1D	25.2699	27.0331	26.214	25.3902	28.6225	27.2529	29.5252	28.8627
CSNK1E	31.2762	33.4982	31.6536	31.3703	36.7215	34.4898	38.668	38.6809
CSNK1G1	4.63522	4.1915	4.67181	4.08426	5.17936	4.57955	4.45578	5.04728
CSNK1G2	18.2054	16.5137	18.5614	17.9399	18.4297	15.7856	22.2496	19.3382
CSNK1G3	15.271	14.1631	14.2196	14.8994	15.481	15.3173	13.0214	14.1863
CSNK2A1	33.4048	34.2119	34.858	30.3382	34.8318	33.3127	32.9584	33.4206
CSNK2A2	21.8122	19.9995	20.8149	19.8694	21.6172	21.5785	20.4612	22.2222
CSNK2A3	11.8775	12.7679	12.367	12.3696	11.5172	12.7135	11.7562	12.3017
CSNK2B	17.0453	15.374	17.1311	16.6233	14.2323	14.0216	16.4486	17.7351
CSPG4	12.3901	12.6716	12.0739	12.4427	11.014	11.3411	13.4699	12.4406
CSPG5	2.00269	1.40597	1.57489	1.88947	1.5907	1.5335	1.31383	1.53808
CSPP1	9.75828	9.71281	8.67997	10.0402	10.2052	9.67865	9.34646	8.99431
CSRNP1	4.25971	3.89853	4.7513	5.18514	11.4005	11.8579	14.7	12.3812
CSRNP2	3.54853	3.65394	3.79348	4.298	4.33596	4.42917	4.49626	4.903
CSRP1	101.668	92.8724	109.041	94.5859	119.792	105.845	130.691	117.843
CSRP2	19.2752	20.6871	20.1755	19.3551	23.0243	23.2771	21.2568	21.1036
CST3	22.7334	22.0098	23.8438	29.1222	24.0377	18.9966	25.4706	23.072
CSTB	78.6352	82.6353	76.8949	82.5967	75.992	71.4473	83.7095	85.8289
CSTF1	24.4114	23.9841	23.7873	25.2261	23.6536	24.4059	25.8995	24.9183
CSTF2	23.1107	22.5972	24.8253	23.5902	22.8175	22.308	23.8778	22.6492
CSTF2T	7.57459	7.95246	7.73773	8.03094	7.59485	8.61873	7.14097	7.9407
CSTF3	27.1003	29.3255	30.7187	28.5963	16.5109	26.5097	15.7853	15.1598
CT83	14.0227	20.0695	16.7504	16.4612	19.9964	25.6238	22.5982	22.9371
CTAG1A	7.66525	7.78504	7.66666	9.08287	7.88878	6.41578	7.49364	7.3938
CTAG1B	7.66525	7.78504	7.66666	9.08287	7.95798	6.41578	7.49364	7.3938
CTAG2	68.6378	72.2119	74.3266	81.167	71.6478	61.9804	79.0601	76.4496
CTAGE4	1.21589	1.33835	1.06571	1.27797	1.22957	1.56622	1.52377	1.38342
CTAGE5	11.2369	12.3524	11.2619	11.657	12.2848	12.2709	12.4416	12.2356
CTAGE8	1.31927	1.38824	1.2404	1.29559	1.33783	1.56323	1.54569	1.39144
CTBP1	23.6215	22.9593	24.0189	22.723	23.3777	18.8154	26.027	25.8167
CTBP2	22.8749	24.0875	24.9911	23.455	23.6986	22.3947	24.3921	23.44
CTC1	2.1342	1.94974	2.16742	2.05251	1.53393	1.75403	2.26568	1.79609
CTCF	24.6068	22.9074	23.0798	22.0258	24.8382	23.3647	24.7185	22.4237
CTDNEP1	68.6465	71.9714	67.8773	68.7693	70.6847	69.284	69.5229	71.1473
CTDP1	5.88293	6.11953	5.62106	5.93579	5.52043	5.65415	6.86796	5.78019
CTDSP1	13.9513	13.4576	11.5979	12.6415	12.9691	12.3099	16.1783	13.6811
CTDSP2	17.8725	17.6968	17.0647	17.3417	16.5946	17.2388	17.9137	17.5349
CTDSPL	9.1795	9.34931	8.14962	8.41061	8.62309	8.59539	9.16116	8.9023
CTDSPL2	12.7249	13.2702	12.8457	13.2168	13.2484	15.1813	12.0115	12.7459
CTGF	4.48159	2.63596	4.14002	2.99558	83.6543	84.0921	81.028	80.5857
CTH	18.3268	15.423	17.4464	17.1089	16.5362	17.363	19.5252	18.5771
CTIF	3.70854	3.80216	4.01042	3.75585	3.64886	3.45602	4.42407	4.46434
CTNNA1	160.529	160.927	152.666	157.515	153.291	151.933	148.859	147.686
CTNNAL1	61.5175	57.0717	59.3149	56.3982	59.9177	54.5814	56.4462	57.08
CTNNB1	100.67	100.826	97.9135	100.691	104.596	101.199	100.162	97.6464
CTNNBIP1	1.15862	1.31052	1.06124	1.0703	0.815431	0.818079	1.00344	0.816811
CTNNBL1	20.5046	18.4444	18.598	18.492	20.5661	19.5437	22.3621	19.6872
CTNND1	31.7196	31.4629	30.0474	32.8133	31.625	31.3686	31.7962	31.7666
CTNS	2.59773	3.81132	3.80048	3.22067	2.84089	3.17304	4.79129	3.40362
CTPS1	74.3299	68.0672	71.3345	68.1408	74.3742	70.1833	73.191	72.4057
CTPS2	11.1687	12.1619	11.3085	11.8894	10.5897	12.048	10.6584	10.9336
CTR9	25.359	26.0388	24.3708	26.1631	27.1394	25.4772	24.1666	25.0261
CTSA	47.103	49.723	46.0033	47.2452	46.7161	46.2963	50.2198	48.8568
CTSB	29.4194	31.31	29.1221	30.2655	29.6669	28.3807	32.403	31.8928
CTSC	108.144	110.322	103.223	107.343	107.367	103.786	103.57	104.58
CTSD	51.3217	44.0799	46.4281	41.8385	46.8842	39.0078	57.4057	49.9205
CTSF	2.88306	3.43552	3.15198	3.85933	2.60991	2.83766	3.18982	3.36589
CTSL	64.7942	59.0933	59.3987	57.3202	65.9858	58.8641	63.6635	61.4698
CTSV	1.56587	1.66561	1.49259	1.44935	1.18183	1.60395	1.41916	1.35584
CTSZ	426.4	444.129	423.471	410.366	433.508	416.353	448.519	438.993
CTTN	51.5977	50.6464	47.1014	50.832	49.9252	49.2458	50.3998	51.2364
CTTNBP2NL	6.37104	6.30146	6.58159	6.59177	6.65314	6.72751	6.62922	6.6
CTU1	1.16532	1.32973	1.26218	1.70277	1.81236	0.817803	2.11942	1.92944
CTXN1	9.43576	8.30599	9.29741	9.53213	9.57062	7.79908	12.1138	9.46845
CUEDC1	6.7331	5.75095	7.06809	6.38058	5.8762	5.6662	7.97883	7.36988
CUEDC2	27.3937	28.3947	29.8579	30.4613	28.9919	27.8893	31.538	29.656
CUL1	41.5073	42.1751	41.0646	41.9812	42.7892	42.1958	42.5028	41.5461
CUL2	19.78	19.1411	19.0462	18.8644	18.4569	18.0834	17.1147	16.5594
CUL3	14.2266	14.2494	14.3272	13.7445	13.9051	14.6109	13.4008	14.4258
CUL4A	79.0521	77.1345	101.532	105.937	83.5397	101.726	99.3791	83.0794
CUL4B	27.0483	25.2818	25.1627	25.7362	24.1792	25.0395	22.4723	24.2653
CUL5	8.35564	7.80213	7.44527	7.87539	7.31585	7.39156	6.78392	6.88875
CUL7	5.57305	5.64407	5.08037	5.21475	4.76261	5.39951	5.96348	5.52075
CUL9	1.80784	1.98488	2.2291	2.05292	1.62296	1.79735	1.89973	1.90546
CUTA	40.586	43.4873	38.725	40.2013	40.4259	33.6163	45.7938	43.9537
CUTC	21.0764	20.7019	20.0847	21.6437	20.9786	21.0309	19.4255	19.0707
CUX1	11.4651	12.8848	11.7497	12.1639	10.993	11.8234	11.4989	12.2136
CWC15	27.7058	28.4424	26.8442	27.2242	25.0631	28.9648	25.2814	24.8497
CWC22	12.2946	10.9732	11.3922	11.4672	11.6232	12.1642	11.9771	11.2279
CWC25	8.23731	8.51196	8.90171	7.91084	9.15026	8.19098	7.90655	8.26384
CWC27	26.1106	26.4619	26.4467	27.2421	25.7669	27.9738	22.8951	23.9818
CWF19L1	17.0105	15.4086	16.1976	17.9659	16.6878	16.6159	16.6919	15.5037
CWF19L2	6.57123	6.72018	6.51332	6.76331	6.89593	6.67639	7.14512	6.94285
CXADR	19.0187	15.9962	15.6632	16.4399	17.4858	16.9616	16.2766	17.8327
CXCL2	1.96162	1.08721	31.1154	27.6483	11.3499	9.2831	21.4061	15.8113
CXCL3	0.206532	0.152625	1.90144	1.90013	0.712245	1.14986	1.16862	0.968882
CXCR4	33.1605	25.2926	35.0454	30.8268	30.5667	29.8168	34.5554	33.7365
CXorf23	1.73024	1.56192	1.41887	1.73864	1.57807	1.55744	1.25623	1.53766
[truncated: 8,104 more rows]
